# Supplementary material for: Dynamics of mRNA fate during light stress and recovery: from transcription to stability and translation
Source: Plant J. 2023 Nov 10;117(3):818–39. doi: 10.1111/tpj.16531 (PMC10952913; doi:10.1111/tpj.16531)
Supplement: Supplementary file 1 — Table S1. Primers used for qRT‐PCR gene expression analyses. Table S2. RNA half‐life sequencing statistics. Table S3. Gene‐level TPM estimates for genes, defined in TAIR10 (Ensembl Release 51), detected at TPM > 0.5 in at least six t 10 samples. Table S4. Differential expression testing in mock and cordycepin‐treated samples during high light stress and recovery. Table S5. mRNA half‐lives determined using log‐linear regression (P < 0.05) for genes in Arabidopsis under unstressed conditions. Table S6. Transcripts with reduced half‐life in mature leaves compared with prior published work in cell culture and juvenile seedlings. Table S7. mRNA half‐lives determined using log‐linear regression (P < 0.05) in Arabidopsis under unstressed (US), high light (HL) and recovery (REC). Table S8. High‐light destabilised transcripts. Table S9. Polysome‐bound mRNA‐sequencing statistics. Table S10. Gene‐level RPKM values from sequencing polysome‐bound and total mRNA fractions during light stress and recovery. Table S11. Differential gene expression and relative polysomal loading under high light and recovery. Table S12. Genes with increased relative polysome loading during late high light stress (60 versus 30 min of high light). [file TPJ-117-818-s008.xlsx]

## Sheet: Sheet1
Supplementary Table 1. Primers used for qRT-PCR gene expression analyses
Gene	Molecule	Forward primer (5'-3')	Reverse primer (5'-3')
HSP101	pre-mRNA	TCGATTTCCTCACGCACAACC	GTTCTGTTGACTGACTCTTGTGG
ROF1	pre-mRNA	AAAGGTCATGGTGAGAATGAGG	ATCCAGCACATCCAACTATCC
GOLS1	pre-mRNA	CTCGTCCTTGCGATGTTATGG	GCCGTGAACAAAATAACTCACC
PP2AA3	pre-mRNA	GCTTTATGGGAAAGCTGTAAGG	CAACCATATAACGCACACGCC
HSP101	mRNA	GTGCGAATGTGAGAGTCCAGC	TCCGCACCTCTATAAGTCGAGC
ROF1	mRNA	TGACTTTCGACAAGGAAAGGG	GACAGCCTTCTCATATCTCTTGG
GOLS1	mRNA	GTTCACTACTGTGCAGCGGG	TGTGTCCACAACGGTAACAGG
PP2AA3	mRNA	CGACCAAGCGGTTGTGGAGA	CACAATTCGTTGCTGTCTTCTTT
HSP17.4B	mRNA	AGAGTCGTGGAAGAGGAAGTAGC	TCTCTTCCTCCACTGTAACCTGG
AT3G14200	mRNA	TGATGACCAAAACGGAATGGG	GTAGTTGTTCAAAACTGTCCCC

## Sheet: Sheet2
Supplementary Table 2. RNA half-life sequencing statistics
Summary statistics for transcript quantification using Kallisto (--rf-stranded -bias --single -b 10 -l 300 -s 100) and the TAIR10 reference annotation from Ensembl release 51 on sequencing libraries derived from polyA-enriched RNA (mRNA-seq) from mock- and cordycepin-infiltrated Arabidopsis leaves under standard high-light or recovery conditions (Bray et al 2016; Kersey et al 2016).
GEO Accession	GEO Sample	Method	Description	Treatment	Condition	Timepoint	Read length	Read layout	Strand-specificity	Processed reads	Pseudo-aligned reads	Percentage informative reads
GSE201015	GSM6048558	mRNA-seq	Mock-infiltrated 10 mins 200 uE rep 1	Mock	Unstressed (100 uE)	10	75 bp	single-end	Reverse	8838954	8132978	0.920129
GSE201015	GSM6048559	mRNA-seq	Cordycepin-infiltrated 10 mins 200uE rep 1	Cordycepin	Unstressed (100 uE)	10	75 bp	single-end	Reverse	10677214	10043697	0.940666
GSE201015	GSM6048560	mRNA-seq	Mock-infiltrated 20 mins 200 uE rep 1	Mock	Unstressed (100 uE)	20	75 bp	single-end	Reverse	10038142	6193468	0.616993
GSE201015	GSM6048561	mRNA-seq	Cordycepin-infiltrated 20 mins 200uE rep 1	Cordycepin	Unstressed (100 uE)	20	75 bp	single-end	Reverse	13075635	12159038	0.9299
GSE201015	GSM6048562	mRNA-seq	Mock-infiltrated 30 mins 200 uE rep 1	Mock	Unstressed (100 uE)	30	75 bp	single-end	Reverse	7694072	7028726	0.913525
GSE201015	GSM6048563	mRNA-seq	Cordycepin-infiltrated 30 mins 200uE rep 1	Cordycepin	Unstressed (100 uE)	30	75 bp	single-end	Reverse	10165576	9541124	0.938572
GSE201015	GSM6048564	mRNA-seq	Mock-infiltrated 10 mins 200 uE rep 2	Mock	Unstressed (100 uE)	10	75 bp	single-end	Reverse	10185189	9301843	0.913272
GSE201015	GSM6048565	mRNA-seq	Cordycepin-infiltrated 10 mins 200uE rep 2	Cordycepin	Unstressed (100 uE)	10	75 bp	single-end	Reverse	9986704	9381003	0.939349
GSE201015	GSM6048566	mRNA-seq	Mock-infiltrated 20 mins 200 uE rep 2	Mock	Unstressed (100 uE)	20	75 bp	single-end	Reverse	9081169	8321988	0.916401
GSE201015	GSM6048567	mRNA-seq	Cordycepin-infiltrated 20 mins 200uE rep 2	Cordycepin	Unstressed (100 uE)	20	75 bp	single-end	Reverse	9603566	8202202	0.854079
GSE201015	GSM6048568	mRNA-seq	Mock-infiltrated 30 mins 200 uE rep 2	Mock	Unstressed (100 uE)	30	75 bp	single-end	Reverse	11120031	10457453	0.940416
GSE201015	GSM6048569	mRNA-seq	Cordycepin-infiltrated 30 mins 200uE rep 2	Cordycepin	Unstressed (100 uE)	30	75 bp	single-end	Reverse	8698601	7901749	0.908393
GSE201015	GSM6048570	mRNA-seq	Mock-infiltrated 10 mins 200 uE rep 3	Mock	Unstressed (100 uE)	10	75 bp	single-end	Reverse	9140511	8287100	0.906634
GSE201015	GSM6048571	mRNA-seq	Cordycepin-infiltrated 10 mins 200uE rep 3	Cordycepin	Unstressed (100 uE)	10	75 bp	single-end	Reverse	7425558	6917058	0.93152
GSE201015	GSM6048572	mRNA-seq	Mock-infiltrated 20 mins 200 uE rep 3	Mock	Unstressed (100 uE)	20	75 bp	single-end	Reverse	8390539	7750201	0.923683
GSE201015	GSM6048573	mRNA-seq	Cordycepin-infiltrated 20 mins 200uE rep 3	Cordycepin	Unstressed (100 uE)	20	75 bp	single-end	Reverse	7657144	6980075	0.911577
GSE201015	GSM6048574	mRNA-seq	Mock-infiltrated 30 mins 200 uE rep 3	Mock	Unstressed (100 uE)	30	75 bp	single-end	Reverse	6716664	6216508	0.925535
GSE201015	GSM6048575	mRNA-seq	Cordycepin-infiltrated 30 mins 200uE rep 3	Cordycepin	Unstressed (100 uE)	30	75 bp	single-end	Reverse	8008083	7490904	0.935418
GSE201015	GSM6048576	mRNA-seq	Mock-infiltrated 10 mins 2000 uE rep 1	Mock	High-light (1000 uE)	10	75 bp	single-end	Reverse	6720703	5691966	0.84693
GSE201015	GSM6048577	mRNA-seq	Cordycepin-infiltrated 10 mins 2000 uE rep 1	Cordycepin	High-light (1000 uE)	10	75 bp	single-end	Reverse	9345401	8317448	0.890004
GSE201015	GSM6048578	mRNA-seq	Mock-infiltrated 20 mins 2000 uE rep 1	Mock	High-light (1000 uE)	20	75 bp	single-end	Reverse	7949575	7273568	0.914963
GSE201015	GSM6048579	mRNA-seq	Cordycepin-infiltrated 20 mins 2000 uE rep 1	Cordycepin	High-light (1000 uE)	20	75 bp	single-end	Reverse	4515746	4106408	0.909353
GSE201015	GSM6048580	mRNA-seq	Mock-infiltrated 30 mins 2000 uE rep 1	Mock	High-light (1000 uE)	30	75 bp	single-end	Reverse	6854958	6238876	0.910126
GSE201015	GSM6048581	mRNA-seq	Cordycepin-infiltrated 30 mins 2000 uE rep 1	Cordycepin	High-light (1000 uE)	30	75 bp	single-end	Reverse	5761252	4908956	0.852064
GSE201015	GSM6048582	mRNA-seq	Mock-infiltrated 40 mins 2000 uE rep 1	Mock	High-light (1000 uE)	40	75 bp	single-end	Reverse	9210986	7889954	0.856581
GSE201015	GSM6048583	mRNA-seq	Cordycepin-infiltrated 40 mins 2000 uE rep 1	Cordycepin	High-light (1000 uE)	40	75 bp	single-end	Reverse	9155237	7865488	0.859124
GSE201015	GSM6048584	mRNA-seq	Mock-infiltrated 20 mins 2000 → 200 uE rep 1	Mock	Recovery (1000 → 100 uE)	20	75 bp	single-end	Reverse	8487350	7723085	0.909952
GSE201015	GSM6048585	mRNA-seq	Cordycepin-infiltrated 20 mins 2000 → 200 uE rep 1	Cordycepin	Recovery (1000 → 100 uE)	20	75 bp	single-end	Reverse	7070780	6489828	0.917838
GSE201015	GSM6048586	mRNA-seq	Mock-infiltrated 40 mins 2000 → 200 uE rep 1	Mock	Recovery (1000 → 100 uE)	30	75 bp	single-end	Reverse	7819853	7164754	0.916226
GSE201015	GSM6048587	mRNA-seq	Cordycepin-infiltrated 30 mins 2000 → 200 uE rep 1	Cordycepin	Recovery (1000 → 100 uE)	30	75 bp	single-end	Reverse	4931580	4491485	0.91076
GSE201015	GSM6048588	mRNA-seq	Mock-infiltrated 40 mins 2000 → 200 uE rep 1	Mock	Recovery (1000 → 100 uE)	40	75 bp	single-end	Reverse	6272319	5039301	0.803419
GSE201015	GSM6048589	mRNA-seq	Cordycepin-infiltrated 40 mins 2000 → 200 uE rep 1	Cordycepin	Recovery (1000 → 100 uE)	40	75 bp	single-end	Reverse	6001908	5544541	0.923796
GSE201015	GSM6048590	mRNA-seq	Mock-infiltrated 20 mins 2000 uE rep 2	Mock	High-light (1000 uE)	20	75 bp	single-end	Reverse	6772628	6160706	0.909648
GSE201015	GSM6048591	mRNA-seq	Cordycepin-infiltrated 20 mins 2000 uE rep 2	Cordycepin	High-light (1000 uE)	20	75 bp	single-end	Reverse	6661043	6191947	0.929576
GSE201015	GSM6048592	mRNA-seq	Mock-infiltrated 30 mins 2000 uE rep 2	Mock	High-light (1000 uE)	30	75 bp	single-end	Reverse	6011291	5545153	0.922456
GSE201015	GSM6048593	mRNA-seq	Cordycepin-infiltrated 30 mins 2000 uE rep 2	Cordycepin	High-light (1000 uE)	30	75 bp	single-end	Reverse	8385951	7827522	0.933409
GSE201015	GSM6048594	mRNA-seq	Mock-infiltrated 40 mins 2000 uE rep 2	Mock	High-light (1000 uE)	40	75 bp	single-end	Reverse	6138418	5721504	0.932081
GSE201015	GSM6048595	mRNA-seq	Cordycepin-infiltrated 40 mins 2000 uE rep 2	Cordycepin	High-light (1000 uE)	40	75 bp	single-end	Reverse	5980707	5518244	0.922674
GSE201015	GSM6048596	mRNA-seq	Mock-infiltrated 10 mins 2000 uE rep 2	Mock	High-light (1000 uE)	10	75 bp	single-end	Reverse	5248787	4891856	0.931997
GSE201015	GSM6048597	mRNA-seq	Cordycepin-infiltrated 10 mins 2000 uE rep 2	Cordycepin	High-light (1000 uE)	10	75 bp	single-end	Reverse	6788137	6340228	0.934016
GSE201015	GSM6048598	mRNA-seq	Mock-infiltrated 30 mins 2000 uE rep 3	Mock	High-light (1000 uE)	30	75 bp	single-end	Reverse	5448106	5098187	0.935772
GSE201015	GSM6048599	mRNA-seq	Cordycepin-infiltrated 30 mins 2000 uE rep 3	Cordycepin	High-light (1000 uE)	30	75 bp	single-end	Reverse	8084512	7445853	0.921002
GSE201015	GSM6048600	mRNA-seq	Mock-infiltrated 40 mins 2000 uE rep 3	Mock	High-light (1000 uE)	40	75 bp	single-end	Reverse	6819731	6201303	0.909318
GSE201015	GSM6048601	mRNA-seq	Cordycepin-infiltrated 40 mins 2000 uE rep 3	Cordycepin	High-light (1000 uE)	40	75 bp	single-end	Reverse	5507331	4957937	0.900243
GSE201015	GSM6048602	mRNA-seq	Mock-infiltrated 20 mins 2000 → 200 uE rep 2	Mock	Recovery (1000 → 100 uE)	20	75 bp	single-end	Reverse	5102168	4687165	0.918661
GSE201015	GSM6048603	mRNA-seq	Cordycepin-infiltrated 20 mins 2000 → 200 uE rep 2	Cordycepin	Recovery (1000 → 100 uE)	20	75 bp	single-end	Reverse	4740127	4336304	0.914808
GSE201015	GSM6048604	mRNA-seq	Mock-infiltrated 30 mins 2000 → 200 uE rep 2	Mock	Recovery (1000 → 100 uE)	30	75 bp	single-end	Reverse	6926837	6323349	0.912877
GSE201015	GSM6048605	mRNA-seq	Cordycepin-infiltrated 30 mins 2000 → 200 uE rep 2	Cordycepin	Recovery (1000 → 100 uE)	30	75 bp	single-end	Reverse	7129030	6455836	0.90557
GSE201015	GSM6048606	mRNA-seq	Mock-infiltrated 40 mins 2000 → 200 uE rep 2	Mock	Recovery (1000 → 100 uE)	40	75 bp	single-end	Reverse	7079142	6253432	0.88336
GSE201015	GSM6048607	mRNA-seq	Cordycepin-infiltrated 40 mins 2000 → 200 uE rep 2	Cordycepin	Recovery (1000 → 100 uE)	40	75 bp	single-end	Reverse	5155135	4648821	0.901785
GSE201015	GSM6048608	mRNA-seq	Mock-infiltrated 20 mins 2000 → 200 uE rep 3	Mock	Recovery (1000 → 100 uE)	20	75 bp	single-end	Reverse	5777994	5291507	0.915803
GSE201015	GSM6048609	mRNA-seq	Cordycepin-infiltrated 20 mins 2000 → 200 uE rep 3	Cordycepin	Recovery (1000 → 100 uE)	20	75 bp	single-end	Reverse	3273158	3080465	0.941129
GSE201015	GSM6048610	mRNA-seq	Mock-infiltrated 30 mins 2000 → 200 uE rep 3	Mock	Recovery (1000 → 100 uE)	30	75 bp	single-end	Reverse	4606217	4309314	0.935543
GSE201015	GSM6048611	mRNA-seq	Cordycepin-infiltrated 30 mins 2000 → 200 uE rep 3	Cordycepin	Recovery (1000 → 100 uE)	30	75 bp	single-end	Reverse	2641340	2470769	0.935423
GSE201015	GSM6048612	mRNA-seq	Mock-infiltrated 40 mins 2000 → 200 uE rep 3	Mock	Recovery (1000 → 100 uE)	40	75 bp	single-end	Reverse	6757379	6207923	0.918688
GSE201015	GSM6048613	mRNA-seq	Cordycepin-infiltrated 40 mins 2000 → 200 uE rep 3	Cordycepin	Recovery (1000 → 100 uE)	40	75 bp	single-end	Reverse	11068782	10029844	0.906138
GSE201015	GSM6048614	mRNA-seq	Mock-infiltrated 10 mins 2000 uE rep 3	Mock	High-light (1000 uE)	10	75 bp	single-end	Reverse	10002787	9279497	0.927691
GSE201015	GSM6048615	mRNA-seq	Cordycepin-infiltrated 10 mins 2000 uE rep 3	Cordycepin	High-light (1000 uE)	10	75 bp	single-end	Reverse	7125528	6648137	0.933003
GSE201015	GSM6048616	mRNA-seq	Mock-infiltrated 20 mins 2000 uE rep 3	Mock	High-light (1000 uE)	20	75 bp	single-end	Reverse	6952920	6130226	0.881676
GSE201015	GSM6048617	mRNA-seq	Cordycepin-infiltrated 20 mins 2000 uE rep 3	Cordycepin	High-light (1000 uE)	20	75 bp	single-end	Reverse	7281265	6401698	0.879201
GSE201015	GSM6048618	mRNA-seq	Mock-infiltrated 30 mins 2000 uE rep 4	Mock	High-light (1000 uE)	30	75 bp	single-end	Reverse	7601118	7094124	0.9333
GSE201015	GSM6048619	mRNA-seq	Cordycepin-infiltrated 30 mins 2000 uE rep 4	Cordycepin	High-light (1000 uE)	30	75 bp	single-end	Reverse	7297654	6789761	0.930403
GSE201015	GSM6048620	mRNA-seq	Mock-infiltrated 40 mins 2000 uE rep 4	Mock	High-light (1000 uE)	40	75 bp	single-end	Reverse	6958315	6526402	0.937929
GSE201015	GSM6048621	mRNA-seq	Cordycepin-infiltrated 40 mins 2000 uE rep 4	Cordycepin	High-light (1000 uE)	40	75 bp	single-end	Reverse	8412871	7823879	0.929989
GSE201015	GSM6048622	mRNA-seq	Mock-infiltrated 20 mins 2000 → 200 uE rep 4	Mock	Recovery (1000 → 100 uE)	20	75 bp	single-end	Reverse	6206059	5717315	0.921247
GSE201015	GSM6048623	mRNA-seq	Cordycepin-infiltrated 20 mins 2000 → 200 uE rep 4	Cordycepin	Recovery (1000 → 100 uE)	20	75 bp	single-end	Reverse	6774178	6359106	0.938727
GSE201015	GSM6048624	mRNA-seq	Mock-infiltrated 30 mins 2000 → 200 uE rep 4	Mock	Recovery (1000 → 100 uE)	30	75 bp	single-end	Reverse	9934552	9281149	0.934229
GSE201015	GSM6048625	mRNA-seq	Cordycepin-infiltrated 30 mins 2000 → 200 uE rep 4	Cordycepin	Recovery (1000 → 100 uE)	30	75 bp	single-end	Reverse	17132736	15543095	0.907216
GSE201015	GSM6048626	mRNA-seq	Mock-infiltrated 40 mins 2000 → 200 uE rep 4	Mock	Recovery (1000 → 100 uE)	40	75 bp	single-end	Reverse	8573307	7986010	0.931497
GSE201015	GSM6048627	mRNA-seq	Cordycepin-infiltrated 40 mins 2000 → 200 uE rep 4	Cordycepin	Recovery (1000 → 100 uE)	40	75 bp	single-end	Reverse	8662857	7900616	0.91201

## Sheet: Sheet3
Supplementary Table 3. Gene-level TPM estimates for genes, defined in TAIR10 (Ensembl Release 51), detected at TPM > 0.5 in at least six t10 samples
TPM was quantified using Kallisto (Bray et al 2016, Nature Biotechnology). Sample names (columns) are lablled with the following naming convention: sample id_infiltration_timepoint_condition_experiment id.
Gene	S25_Mock_10_US_2	S26_Cordycepin_10_US_2	S27_Mock_20_US_2	S28_Cordycepin_20_US_2	S29_Mock_30_US_2	S40_Cordycepin_30_US_2	S47_Mock_10_US_3	S48_Cordycepin_10_US_3	S49_Mock_20_US_3	S50_Cordycepin_20_US_3	S51_Mock_30_US_3	S52_Cordycepin_30_US_3	S84_Mock_10_US_4	S85_Cordycepin_10_US_4	S86_Mock_20_US_4	S87_Cordycepin_20_US_4	S88_Mock_30_US_4	S89_Cordycepin_30_US_4	S33_Mock_10_HL_2	S34_Cordycepin_10_HL_2	S35_Mock_20_HL_2	S36_Cordycepin_20_HL_2	S37_Mock_30_HL_2	S38_Cordycepin_30_HL_2	S39_Mock_40_HL_2	S40_Cordycepin_40_HL_2	S41_Mock_20_Rec_2	S42_Cordycepin_20_Rec_2	S43_Mock_30_Rec_2	S44_Cordycepin_30_Rec_2	S45_Mock_40_Rec_2	S46_Cordycepin_40_Rec_2	S59_Mock_20_HL_3	S60_Cordycepin_20_HL_3	S61_Mock_30_HL_3	S62_Cordycepin_30_HL_3	S63_Mock_40_HL_3	S64_Cordycepin_40_HL_3	S65_Mock_10_HL_3	S66_Cordycepin_10_HL_3	S67_Mock_30_HL_3	S68_Cordycepin_30_HL_3	S69_Mock_40_HL_3	S70_Cordycepin_40_HL_3	S71_Mock_20_Rec_3	S72_Cordycepin_20_Rec_3	S73_Mock_30_Rec_3	S74_Cordycepin_30_Rec_3	S75_Mock_40_Rec_3
AT1G01010	1.19824	1.71922	1.55854	1.84835	0.898827	0.860194	2.39225	1.00276	2.65802	1.86567	1.12108	1.65403	1.48694	2.78918	2.14711	1.72559	10.4965	5.24458	5.10331	2.72359	7.57566	3.09377	7.97993	14.9729	11.605	3.36042	6.68972	7.04212	2.36977	9.24057	5.22496	4.68023	2.82654	2.11147	12.917	6.16616	12.4241	1.00152	6.57812	4.81062	4.75893	10.3548	4.64403	0.94862	3.49044	3.3157	5.19559	2.39758	3.56776
AT1G01020	6.58243	3.11046	5.91347	7.44386	8.69016	4.27463	3.5392	9.93941	14.3899	5.14691	3.83438	2.29967	13.4355	21.7042	11.4632	14.4485	13.8866	12.0511	13.8922	17.4617	13.2982	11.3802	16.5104	12.3588	18.5976	6.47172	12.6925	12.8923	14.5577	13.3946	12.1407	6.35239	15.5615	7.26316	9.93861	9.95546	15.5132	2.26998	18.784	20.1433	10.8318	4.08762	12.0296	1.23635	17.7885	12.8472	14.9299	5.76379	12.7141
AT1G01030	0.259468	0.511578	0.54428	0.0568374	1.17739	0	0.701261	1.54833	4.18934	1.29677	0.415178	0.659448	3.17014	2.21074	2.58653	2.02862	6.81777	7.8157	3.85975	2.25427	3.45281	0.82296	3.03471	2.72683	15.2509	2.40123	3.21163	1.57723	1.57331	1.38156	6.59314	2.01542	1.84703	0.65586	8.4442	2.73988	9.20935	1.96136	7.53144	3.56231	10.8718	6.02804	15.8728	0.256843	2.07693	0.473266	2.83887	1.69863	2.59746
AT1G01040	14.1894	15.7155	9.09829	11.8639	11.9076	10.2899	14.6316	12.9214	19.1786	16.0722	12.8584	10.9827	11.1058	14.5961	12.9845	10.8155	13.335	11.9391	10.0882	8.85274	11.3994	7.79865	11.6761	7.27015	11.6935	5.01151	11.5893	9.15991	9.93209	8.85529	14.1985	7.90415	10.5601	8.12417	12.9506	8.0449	9.90321	3.3092	13.5063	8.43495	10.6291	7.2029	13.1857	4.79538	11.772	7.02097	12.44	9.59045	14.5029
AT1G01050	63.2617	76.0062	48.3374	62.5675	57.7396	71.9999	65.194	62.8739	63.415	71.256	69.1273	83.0431	64.7588	71.6813	60.6516	64.495	61.4766	82.3567	84.9853	99.7742	72.4671	104.776	112.608	116.121	58.9233	114.919	86.4128	105.875	82.9642	98.7384	74.3539	117.497	64.5051	132.888	93.2833	128.328	98.0203	121.237	99.7127	106.452	78.9707	92.0164	99.8488	137.438	100.337	140.321	97.347	114.478	56.3558
AT1G01060	2.05856	1.49856	0.946051	1.40323	0.825181	1.20824	3.04614	1.77413	2.80371	2.63092	1.83751	2.15278	2.89543	3.09704	2.76105	3.07321	3.25319	3.45843	0.741602	1.22774	0.517333	1.38677	0.681729	2.21795	0.27194	0.567902	0.7467	1.49743	0.517483	0.77418	0.834954	0.392046	0.693583	0.617398	0.668296	0.347294	0.442143	0.401223	1.50009	0.873143	0.594266	1.11664	0.163357	0.310807	1.02725	0.537062	0.898292	1.06581	0.424945
AT1G01070	3.75197	2.13363	2.62997	1.67374	0.759362	1.20406	2.94722	0.545345	0.393124	0.500456	1.3315	2.05123	0.497293	3.13422	6.43337	2.78589	3.01981	4.7233	1.16101	0.996068	0.155469	0.399844	5.48815	1.70721	0	0	0.295744	2.63278	0.448672	0	0.223946	1.51518	1.29319	0.811842	2.26568	1.73471	0.157916	0.174689	0	1.98961	1.37944	1.5443	0.187576	0.780469	3.37775	3.6178	0.555151	1.17121	0.386523
AT1G01080	73.2131	90.5756	84.1469	78.8111	87.1154	80.135	80.4018	95.8436	90.4264	79.055	67.3027	76.269	74.3934	69.2382	58.0947	73.934	42.8529	73.7546	86.0875	127.274	90.2093	114.853	61.686	75.3545	46.0089	117.004	67.6637	73.3005	86.9637	123.584	61.0264	66.6994	52.2834	87.8246	45.9723	74.5773	67.665	98.5866	76.4605	82.0241	53.8123	73.9669	66.677	112.68	54.0517	83.5363	51.1367	68.4048	36.4571
AT1G01090	88.8073	95.1406	80.4103	92.9122	86.019	92.5577	86.8246	93.7408	87.4217	98.8412	87.6982	109.251	84.5741	92.3984	78.8208	94.4541	72.9178	99.6854	86.9085	115.208	86.9184	127.845	75.4841	109.026	74.04	106.044	82.1028	88.9914	96.0367	116.617	77.7315	103.82	70.5974	120.545	89.0952	108.343	96.7857	112.018	88.5231	94.9447	75.9374	120.434	96.462	138.097	75.3775	96.9338	73.7159	120.274	78.0798
AT1G01100	128.223	118.546	208.722	172.944	210.289	171.123	162.545	259.168	131.477	162.352	146.217	168.746	242.372	231.321	223.882	270.192	180.455	216.018	205.958	270.75	221.881	247.334	172.8	162.44	173.976	197.958	125.88	147.098	234.241	251.945	220.435	164.925	173.276	233.98	178.938	237.653	291.461	270.342	241.149	237.834	122.088	217.688	210.312	341.555	147.182	198.757	177.957	214.525	149.099
AT1G01120	130.825	57.9051	140.858	67.4777	138.233	94.9945	137.877	64.766	143.836	63.1581	226.767	58.1133	108.302	91.0998	174.722	80.9471	208.741	54.1054	123.106	71.7616	153.105	44.5436	79.8748	53.3866	242.703	13.112	160.787	87.8234	124.647	46.6022	156.093	50.1089	113.165	33.9215	180.514	50.0704	148.47	11.8808	154.341	86.5837	95.4591	32.1318	159.958	8.20727	186.796	85.1162	133.751	53.9172	227.792
AT1G01140	74.7507	89.5376	316.826	201.851	202.735	61.8687	76.607	62.3837	166.636	62.132	334.977	35.5764	73.3461	54.4273	294.303	43.2345	323.728	45.0176	251.617	60.1295	295.3	33.9402	129.778	47.5674	281.713	13.9438	323.599	148.955	239.515	33.9125	322.668	35.7596	309.726	19.6768	483.509	55.4565	279.343	10.1274	244.863	46.7243	434.866	43.0762	285.461	11.6928	353.373	54.9946	332.831	43.9208	390.371
AT1G01160	17.7898	18.6888	16.0365	15.5161	10.8833	13.5019	20.0203	11.478	10.6303	9.36663	12.5622	16.6994	18.3917	21.0138	20.7813	18.2823	21.0386	20.9165	25.3588	26.1757	18.7837	19.2381	35.9742	30.8382	19.301	16.6236	24.8139	25.5398	17.4901	25.1685	9.45155	19.804	22.9474	17.7523	22.7422	20.2862	23.5152	13.6941	16.741	25.4385	18.8281	19.0073	15.194	14.9544	17.082	28.3193	21.1097	19.6822	13.6498
AT1G01170	94.7575	150.448	95.2339	100.548	81.7681	114.581	91.6143	111.867	71.7521	86.3964	83.8253	100.771	68.4778	77.0271	78.8965	74.5712	39.8995	92.1443	91.6629	84.0011	61.7642	80.5547	107.623	77.7363	35.1375	100.109	51.236	85.1948	68.7362	66.15	58.5272	106.436	44.6028	85.8137	49.7417	87.9473	51.0169	117.103	76.1108	127.801	92.5982	89.0486	68.3172	104.566	77.2874	123.257	48.8558	81.8125	25.9743
AT1G01180	7.48781	3.91297	2.2434	4.22949	1.10371	1.51893	2.72066	0.868412	1.67056	0.439835	1.2007	1.89162	5.26095	3.44729	5.40281	1.84047	5.59525	3.80874	0.967661	1.02795	0.254195	0.400135	2.53991	0.356434	2.52291	0.105168	0.591562	0.837767	0.618178	0.375312	0.971676	0.473353	0.64482	0.844517	0.903367	0.786141	1.00067	1.03441	0.778592	1.25033	0.568861	0.459825	0	0.169578	2.73109	0.625384	1.26788	0.558386	0.500304
AT1G01190	4.61047	2.17871	1.06747	1.99048	1.34584	1.98279	3.46042	1.23617	1.95023	2.41049	2.56942	2.47073	0.999712	1.35196	0.693563	1.64757	1.17477	1.67761	1.67254	2.64101	1.31538	2.95761	0.598158	0.6943	0.888433	1.98744	0.79771	0.987934	1.64372	1.75744	1.21487	0.590784	0.246805	1.32028	0.414686	0.536616	0.127628	1.20501	2.05826	3.95599	0.451788	1.85008	1.29443	3.50096	0.658783	1.4863	0.93521	0.993462	0
AT1G01200	2.56732	1.91398	1.62259	1.28398	1.26779	0.940292	1.45845	3.1062	3.07405	2.29764	3.14821	1.00534	2.93818	1.92161	3.00921	3.17935	1.80292	1.72483	1.78464	1.17411	1.5912	1.71255	1.65055	1.46309	0.845857	1.87814	2.81896	1.51324	1.73437	1.30156	1.26941	1.69928	2.30281	1.49302	0.469327	0.444042	0.878449	1.38919	2.56143	0.743468	2.51452	0.462663	1.26116	0.673077	1.07165	0.270996	2.64794	1.29219	1.92625
AT1G01210	8.52053	8.00894	10.2261	8.36012	10.9751	8.82791	14.7684	9.56478	8.33589	10.3349	9.872	8.93135	22.4628	26.9068	17.6008	33.3461	16.1023	11.1354	17.8167	42.1379	25.6821	26.9719	32.4177	16.449	21.3589	17.5391	19.2299	27.3829	26.6356	24.7169	20.9439	22.2179	27.0243	18.9357	24.8126	21.0267	32.7254	18.1474	28.7437	18.8776	19.5453	11.2401	25.3627	23.4313	33.109	29.7517	16.3367	19.7344	26.4081
AT1G01220	11.7823	9.28065	7.62779	7.53116	8.20043	7.54364	13.5692	9.66501	9.68433	7.8066	8.07282	7.72597	10.4217	9.1497	9.27872	6.66717	6.77101	5.42925	8.55442	9.26275	5.12028	6.25628	11.5755	5.1253	4.67794	3.64018	5.75921	3.8226	5.43497	7.48102	4.683	4.40763	3.93366	6.35579	4.33468	3.41365	9.5342	3.04824	5.80284	6.98291	5.19802	3.33245	5.24144	3.27638	6.57647	8.57648	4.43426	3.67328	3.48485
AT1G01225	2.51604	2.86557	1.73502	1.52555	3.52839	1.20237	2.69524	2.62954	3.65318	2.60822	2.9026	1.8053	3.28119	1.65417	2.61815	2.25106	1.47269	1.85503	1.51868	1.99479	1.61925	1.99781	1.62134	0	0.95724	0.338424	0.773595	0.427315	2.37733	0.306687	2.56261	0.713546	1.17014	0.857237	1.04196	1.19286	1.52081	0	2.06897	3.17639	0.849269	1.03638	1.4322	0.255786	0.308008	0.947514	0.234683	0.215645	1.21861
AT1G01230	26.6322	34.0127	24.4008	34.0213	23.054	27.7342	30.4019	26.1506	41.703	34.8473	28.9489	36.263	47.8412	46.9942	43.3744	47.496	42.7523	49.1969	18.9526	14.3849	18.7178	20.7094	26.1278	30.9049	48.5276	15.8252	23.1959	20.3753	16.9837	21.1016	25.6797	25.7436	14.4367	19.9022	43.243	25.779	53.924	15.3581	22.7524	19.6369	38.7938	26.5597	56.6976	8.99017	28.1962	26.3387	29.1027	24.1017	45.9796
AT1G01240	60.0335	51.4854	27.0915	39.6877	12.0968	29.9963	13.8896	13.2814	17.912	14.0401	13.9236	10.5509	42.7478	46.6257	40.5194	25.0321	23.1334	28.131	4.06511	2.9175	2.94131	2.10168	8.65485	4.72301	7.02875	2.82816	5.26613	6.36375	3.1739	1.93411	2.52207	4.90326	5.23132	2.02774	6.88382	2.6975	3.81354	1.82143	6.10109	3.38759	5.58831	4.56733	4.55716	2.01626	7.46667	5.23664	4.93769	2.87893	7.70362
AT1G01250	4.01596	4.99773	1.0831	2.1061	0.947958	1.47596	3.4786	2.12751	1.30023	4.95539	3.79507	1.7494	29.4359	29.8617	20.6945	40.0492	11.4355	15.2033	7.72547	4.02559	7.1195	1.92739	15.0692	17.0862	4.96439	8.33736	11.0451	13.3471	3.53996	5.70205	9.65329	20.5253	4.99514	7.31414	6.7666	20.2945	5.51708	2.41605	10.0001	7.63328	4.41874	5.34885	5.37694	2.34544	9.86091	6.69011	6.78858	20.9288	12.7118
AT1G01260	9.02061	8.04149	12.7739	5.35505	21.6715	1.56898	11.9587	11.7031	15.2375	6.07528	13.5367	1.11415	6.18696	4.39642	6.4471	2.38702	5.59588	1.70675	12.8492	4.60439	17.8657	1.26551	15.3911	0.856943	23.8446	0.289673	17.0173	5.46045	23.3879	1.43041	15.3596	1.01162	38.0037	0.267151	18.8989	2.58037	14.9013	0.0961194	14.9413	2.84251	46.5339	0.751184	34.9691	0.319762	16.8118	0.82847	14.2594	1.5151	39.0575
AT1G01290	18.801	16.1888	20.3206	13.3072	14.2597	12.0514	14.8953	14.8164	10.6354	14.5096	15.9998	16.9614	11.0305	15.214	12.5653	10.4029	12.172	10.2692	18.6296	18.8085	15.3131	14.5608	27.8094	20.6801	17.673	9.39455	18.8471	23.2594	15.0394	11.151	12.9014	17.5611	14.9694	9.91258	19.3223	15.542	11.5698	11.3679	14.5549	12.8071	13.8502	13.3154	12.7075	7.99929	13.0743	10.4041	12.4961	12.4732	16.4003
AT1G01300	25.6271	18.1962	40.9148	26.9034	58.5237	19.0923	47.7271	41.3048	83.7799	36.1882	61.4283	24.4464	54.6155	45.2609	52.9804	50.9343	66.4171	34.6392	36.9896	29.1338	70.7033	33.6222	25.5927	21.3367	41.1648	24.2448	61.2147	24.4983	66.1391	39.0311	68.3227	21.5899	43.781	26.6734	42.1028	25.474	44.8708	16.1372	37.0222	12.9014	38.1157	12.5648	55.1526	14.6862	42.4407	15.0555	60.1243	28.6984	65.3699
AT1G01320	91.6522	80.142	55.9272	69.3771	73.2976	50.3606	86.4187	54.0009	53.6248	39.3465	66.0787	31.2492	81.6501	69.2858	88.907	61.8116	84.6286	57.8363	116.245	109.852	94.2316	81.6787	110.132	42.7865	47.5252	22.8207	101.295	49.7255	96.2871	77.108	75.6585	44.2501	80.099	54.6687	61.4882	34.2605	64.2066	21.0377	93.191	68.7616	64.0273	14.5844	60.1095	30.6359	94.3803	72.7327	92.5856	54.1134	43.0526
AT1G01340	0.544693	0.760358	2.886	2.89139	4.48462	0.967251	1.97233	1.43202	3.99317	1.76343	4.73244	1.93839	1.96934	1.72876	1.5879	0.894279	12.7197	1.69674	1.64246	0.303908	7.93299	1.33044	2.07207	2.71296	7.18858	0.611523	2.01691	1.10171	5.47518	1.4591	11.3281	1.30003	3.89327	0.387222	5.11935	0.726573	6.00467	0.0823524	1.27863	0.608265	7.07154	0.558229	5.46015	0.551543	1.64233	1.23839	10.3086	0.692227	8.76904
AT1G01350	18.6248	21.3782	26.371	17.5033	20.0545	12.7129	22.123	22.0185	26.9318	20.4356	21.0715	13.9212	14.3486	17.2315	14.5816	13.898	16.1815	16.5955	23.9112	22.6837	28.063	23.7515	34.9558	19.1501	43.493	8.11054	17.3498	24.9988	24.6717	24.3111	25.3704	17.3	25.2516	10.3749	36.5038	11.7218	27.9539	4.39664	19.8245	25.6315	28.1519	11.5275	34.8789	5.03794	25.1691	19.6857	26.3931	13.1217	21.7149
AT1G01360	8.81859	5.80434	9.37633	5.00161	12.277	2.93485	14.8449	7.86049	11.8668	2.29123	10.0182	2.28647	17.2148	10.6345	5.71731	5.02617	8.02048	4.82771	4.46261	2.94326	5.22318	0.363918	16.6504	1.86213	15.912	0.370792	3.48162	1.42212	8.59887	1.3191	15.5815	1.54877	8.76122	0.447002	10.3411	1.65276	13.4219	0.489532	3.79467	0.459468	17.1088	3.02265	14.4038	0	1.96733	0	6.28889	1.14046	14.8647
AT1G01370	1.0131	1.67282	1.65996	1.11524	2.54722	2.79836	2.24918	1.87846	2.99086	1.14282	3.38479	1.14836	0.803719	1.44361	0.217707	0.969675	0.856841	0.918044	2.00749	2.00273	1.19705	3.56253	0.273675	0.669701	1.53457	0.819603	0.90063	0	3.0398	1.10679	1.6756	0	0.245541	0.513976	0	0.406903	3.58662	0.833268	2.42104	2.68217	0.673424	0.420128	0.850701	1.06284	0.362811	0.752101	0	0	0.573952
AT1G01380	1.25773	0.997349	2.58406	1.83709	0	0.735873	1.159	1.86121	1.11587	1.28695	0.501148	0.527221	0	0.933937	0.463836	0.860518	0	1.57239	0.680084	5.70212	3.15237	0.828526	1.77988	0.737275	3.19935	2.13533	2.60366	0.687698	4.76686	0.723662	0.764515	0	0.618096	1.58248	1.35539	2.31839	0	1.81969	2.2159	2.32447	0	0.942367	1.20859	2.63503	0.812588	0	1.50577	0	0.654755
AT1G01390	3.97137	2.70818	1.90798	2.32503	0.760665	1.14788	7.11492	2.81769	2.24076	2.54864	2.61453	1.29843	5.57861	3.92608	4.3796	2.13712	1.91187	2.76584	2.51742	1.60976	0.881358	1.22369	3.73258	0.606898	0.638974	0.0893466	1.97265	1.22266	1.11988	0.481076	1.35914	0.661872	1.43319	0.658472	0.291617	0.465074	1.08727	0.123993	1.92928	1.05475	0.642888	0.288014	0.527015	0.704905	1.30554	1.03967	0.863815	0.578272	1.50398
AT1G01420	3.47906	2.08531	1.5947	0.705067	2.35159	1.6122	15.1036	3.1047	4.17505	2.27286	4.03736	1.54144	7.7011	6.4129	4.78275	2.31404	4.23972	1.22473	4.72758	2.3573	1.12451	1.38192	7.81326	1.204	3.04259	0.202958	2.00802	2.27254	1.96213	0.409437	7.0576	0.931842	1.97148	0.663516	5.81885	0.766574	7.05582	0.14354	2.21444	0.947191	2.992	1.22602	6.01791	0.487498	2.51798	1.02833	3.35564	0.812363	8.30193
AT1G01430	24.5063	17.2954	12.4979	13.7095	7.83893	13.2974	20.9448	12.4416	10.1687	10.9882	10.0824	12.1943	26.2019	24.5877	25.72	24.1855	12.6189	19.8221	13.1508	13.9755	9.09236	11.5531	16.7448	9.00597	10.2188	6.82181	13.2575	9.32847	5.9883	16.5978	5.33643	8.66603	4.70151	9.52885	9.94528	9.4521	12.7341	7.07905	12.6633	7.57626	3.25404	8.37658	9.74797	4.17621	14.3911	8.34507	7.49857	9.90819	4.47993
AT1G01440	8.00731	7.40221	6.49331	6.67186	6.5915	4.13584	9.99205	5.26211	6.33214	3.63018	6.96995	2.60226	6.72101	6.27259	6.24666	3.96119	9.00718	2.47693	4.62731	2.44973	3.72877	1.18677	7.03498	0.250384	6.07875	0.151179	4.04681	1.54205	4.17471	1.00704	4.76129	0.863358	2.92268	1.35277	3.2757	0.966312	5.74277	0.343882	2.48393	1.21278	3.96779	0.886033	5.83765	0.23126	2.24231	1.32784	3.79078	0.909262	4.89168
AT1G01470	181.821	105.463	494.325	284.655	702.96	300.882	257.497	257.899	538.287	393.089	773.337	446.004	314.902	352.589	695.187	277.155	943.183	413.204	638.098	254.951	1264.47	399.797	687.256	981.013	1395.14	432.934	1221.74	1148.02	1186.28	367.501	1649.6	744.559	1543.38	614.162	1835.93	1036	1179.13	281.356	800.616	425.288	1848.28	810.017	1508.15	377.007	1511.05	541.813	1278.5	661.264	1847.89
AT1G01490	46.0298	30.01	25.8727	26.1404	16.0145	13.0171	34.3575	19.7894	31.2417	14.651	29.3898	10.5075	44.9677	45.0932	49.5595	30.2717	35.3961	24.7877	21.9635	12.8669	18.1467	8.56118	38.4213	12.4651	29.7829	5.80162	26.5794	18.8842	14.4333	8.29178	25.0971	9.62414	20.2253	7.23592	28.6805	8.20137	15.4749	5.44355	23.3656	11.1207	20.5337	14.3672	11.6725	2.38555	22.0439	12.1207	21.4555	10.572	34.0265
AT1G01500	15.0499	8.89986	11.5188	8.50605	13.546	4.9554	21.4286	14.8162	19.8228	8.98199	13.4255	4.025	23.8885	19.5531	20.7988	15.7135	20.3619	9.18565	11.3473	8.45838	17.7213	4.86243	29.5149	6.73661	22.0578	1.62931	16.8941	11.0144	13.7555	5.43313	26.4851	6.43514	18.4626	6.34664	29.0467	6.21809	24.3348	1.91721	12.7791	7.0527	18.8897	4.2128	25.9273	2.679	14.813	5.65672	21.5214	4.65276	30.178
AT1G01510	11.7352	11.4394	9.08883	10.3313	9.39852	8.08333	11.5942	8.74966	6.42954	7.17608	8.99629	5.9177	11.0925	8.87161	9.79842	8.09547	8.57801	7.8607	11.1614	9.19116	11.106	11.2702	11.5049	7.36064	7.10738	4.98942	9.09171	4.86184	8.61389	7.71289	7.35062	6.86614	8.01611	6.30601	5.87697	4.1025	10.9431	3.04067	8.99155	8.73666	6.26507	4.17521	9.68596	4.14688	7.47392	7.79461	7.77483	5.92899	6.92031
AT1G01520	1.36974	0.837022	0	0.895712	0.713674	0.478726	3.48545	0.759408	0.154494	1.30059	1.08279	0.431772	0.578372	0.352017	0.329588	0	0.625284	0.914396	17.1037	8.1364	1.50532	0.601063	9.2311	1.03114	5.68028	0.303232	4.81822	2.56808	2.00137	1.10046	1.25429	0.631448	2.06427	0.740184	6.02822	0.588747	4.84719	0.596651	3.08547	4.46183	1.7998	1.32686	2.97684	0	2.13086	1.7938	1.6471	0.185625	1.70636
AT1G01540	80.354	67.683	73.02	57.6602	85.2217	75.9125	70.3566	69.4125	93.5898	61.2337	90.5483	62.7831	40.0248	38.6902	43.2701	28.6172	52.6577	33.9937	71.4549	43.2988	92.4244	55.7123	51.892	64.5469	101.638	43.651	81.4502	52.0918	74.9256	58.765	102.365	50.4671	64.7629	40.253	78.5435	47.9513	77.3488	34.7123	58.1412	39.2501	76.3175	40.7481	103.147	34.1333	79.3013	38.5304	69.0855	46.5717	57.7555
AT1G01550	142.53	103.952	159.865	109.007	183.564	65.9912	172.944	79.0128	208.508	72.4006	197.536	51.809	139.959	112.794	190.443	76.9323	251.293	80.1648	191.66	63.7604	220.6	44.5029	154.501	46.925	312.518	10.8165	217.454	91.8311	173.415	38.0177	209.425	29.0857	198.173	22.2498	235.155	32.2218	226.441	6.7283	154.32	47.5875	226.985	27.9718	239.853	7.79663	207.454	45.0516	237.488	36.708	295.334
AT1G01560	4.03139	4.12655	115.099	74.2647	100.236	12.0277	18.7942	1.05759	48.3218	3.60559	23.4114	0.958673	5.7816	0.653252	20.5095	1.28506	176.25	4.9918	41.627	1.54746	57.4195	1.51671	5.06731	9.38678	18.0043	1.89679	53.8602	25.7243	71.8779	2.58766	43.9125	2.86594	22.9916	1.25208	9.91768	3.81665	7.41869	0.596937	10.7501	1.1136	23.0588	4.04397	10.9522	0.496442	28.8424	4.05592	125.076	2.78504	22.4442
AT1G01570	2.45282	1.53742	1.08296	0.836943	2.45066	1.31592	1.22239	0.327818	1.2233	0.284289	1.42728	0.57987	0.836056	0.486903	1.69984	0.357225	2.01517	1.42952	1.14919	0.551463	3.79411	0.360645	1.41586	0.155199	3.1595	0.281747	2.12513	0.447571	4.69006	0.168569	7.18825	0.694122	4.20757	0.273343	2.97015	0.722997	2.80538	0.131291	1.51317	0.808182	5.09125	0.520298	4.39626	0.148721	2.18177	0.550796	4.56551	0.505935	3.87449
AT1G01580	1.12425	0.866919	1.30257	0.732884	1.27778	0.68914	1.62525	1.30632	2.39589	1.36894	1.40608	1.41358	3.64686	2.77161	2.3688	2.23315	2.04036	1.55787	2.9898	1.71581	3.62494	0.801089	3.06998	1.16963	3.54815	0.599992	5.479	3.08772	3.57548	0.743938	5.23237	2.20768	4.68411	1.92798	3.38106	1.30046	3.74637	0.513899	2.84632	1.78598	5.65372	1.22182	6.01835	0.740645	2.5578	2.11597	2.85203	1.78789	6.44853
AT1G01610	14.1143	9.68635	9.77409	9.95989	10.3074	12.5141	22.015	10.8616	20.3394	12.9278	20.9679	30.6365	15.8327	30.2297	16.7779	12.2913	44.6858	23.7888	27.7683	32.6312	31.0752	37.555	28.0192	51.5322	35.1263	12.2486	32.4681	29.7274	23.972	29.9585	31.9294	27.7306	23.29	26.5949	73.5902	43.9939	39.7433	13.8108	46.2412	28.657	10.9346	46.779	30.7365	17.6733	60.6398	34.6528	44.9095	46.9282	29.1259
AT1G01620	242.223	168.347	106.764	139.282	133.495	239.27	156.614	159.622	58.4333	93.2047	122.188	187.254	65.5913	62.7641	61.3336	50.3522	94.0861	111.067	191.239	277.59	122.428	156.521	131.268	294.175	57.9023	136.37	131.39	173.608	173.329	188.247	144.413	211.217	95.4474	252.138	151.036	276.992	95.2763	159.305	197.727	271.448	123.669	268.809	87.5216	205.302	121.399	234.786	97.8891	185.843	68.2176
AT1G01630	30.8165	24.3815	30.5077	33.0082	20.7981	36.3452	40.4383	34.8758	32.6023	33.7219	31.203	33.7056	29.9205	34.5675	31.7612	30.284	35.0297	43.0901	43.8573	53.9358	37.4086	50.4626	47.988	65.3286	36.223	47.0591	48.0304	45.1461	40.91	46.5897	36.5359	42.3029	26.625	53.8651	56.4934	49.9224	40.2916	42.443	35.7837	40.2621	22.502	58.9378	30.5439	49.2445	40.0379	48.5577	36.2323	43.014	32.5361
AT1G01640	2.42854	2.20602	1.69677	2.25024	1.33645	2.48789	2.06953	1.38876	1.05826	1.5538	2.15674	3.94326	2.04167	1.3204	0.834565	1.71573	2.50174	3.742	2.37249	2.04185	2.43772	2.31971	2.55641	2.91584	2.81989	3.42802	2.65713	1.28442	1.88565	0.544435	0.996428	2.2914	2.48358	1.89573	2.76207	2.3536	1.80828	0.803212	2.59549	0.741152	1.46717	3.13125	0.854004	1.56416	3.73825	3.00739	2.67828	2.54719	1.92952
AT1G01650	18.8419	19.5607	38.9145	34.1556	51.6306	16.554	20.0098	24.6497	48.6414	27.3949	42.3501	23.3801	38.0886	42.2634	51.0185	41.23	71.9803	40.1242	51.7426	23.6355	93.874	29.4486	39.3185	41.7919	93.9882	29.3783	88.4487	52.3917	81.1294	25.9574	87.991	27.6395	105.261	26.9973	84.3006	35.9368	63.027	8.92058	61.3104	27.7131	101.838	28.7576	127.701	18.3859	85.2809	32.8129	63.6503	29.4581	99.7571
AT1G01660	0.779965	0.371429	1.19914	0.589796	0.437404	0.704235	0.592774	0.317523	0.571695	0.176245	0.893432	0.215026	1.75979	0.425108	0.992828	1.12755	0.360992	0.752016	0.665116	0.818115	0.806393	0.639579	2.20644	1.30813	1.03245	0.552229	1.01512	1.59283	1.30267	0.985953	0.182555	1.04006	0.756175	0.563884	0.280315	0.538385	1.10697	0.734047	1.49221	1.08912	1.48605	0.565622	0.884555	0.962281	0.783309	0.984579	0.499425	0.450467	0.9339
AT1G01670	2.18156	1.98578	3.53752	0.632235	1.06649	1.25768	2.5751	1.05903	0.334219	0.654419	2.06981	0.650017	1.75595	1.57773	1.46349	1.52469	2.688	0.571295	2.00763	1.31715	1.45566	0.866143	6.24872	2.98667	2.31019	0	3.08247	0.703827	3.90412	0.799701	1.52796	0.32305	2.18633	0.852715	1.74243	0.453878	3.57947	0.609447	0.385847	0.285545	3.08826	0.995036	0.784868	0.679254	3.28259	2.06608	2.17594	0.345653	1.00984
AT1G01680	0.35908	0.140917	6.66996	3.27041	0.419471	0.849381	0.792997	0	0.920023	0.515256	1.13382	0.17217	0.534204	0.642084	0.789963	0	30.3586	1.31205	1.10633	1.28102	0	0.720426	0.784225	7.76458	3.2113	0.184504	0	3.32637	1.73582	0.331265	0.597881	1.01072	0	0.222347	1.93843	0.892354	0.26453	0.720925	0.310866	0	1.23735	0	0	0	0.963071	0.326717	11.034	0	1.02703
AT1G01690	1.94904	3.10966	1.58506	1.3938	1.84292	0.808563	1.89175	2.19747	2.61873	1.48132	1.78991	1.94755	1.09913	0.786652	1.53263	0.881017	1.10542	0.880819	2.98893	1.38403	2.56656	1.43652	2.51696	1.175	1.03364	0.330427	2.53538	0.945032	1.61268	2.14484	0.50652	0.854797	0.883331	1.24424	0.780459	1.29488	0.84685	0.424976	1.48547	1.05847	0.865681	0.318356	0.838084	0.463528	0.854208	0.72573	0.394186	0.248593	1.23017
AT1G01710	25.4525	29.1545	25.4996	31.2046	18.7235	22.3651	23.8995	22.7771	28.0379	35.2261	22.197	25.9829	29.5011	34.7517	38.8052	40.571	31.5677	37.9078	28.0639	25.616	24.0587	26.5009	35.5343	36.7039	35.7388	33.4729	29.6012	42.1014	23.0626	29.6672	26.1142	31.3844	34.541	29.601	30.1437	37.9261	23.3299	21.3017	27.6424	30.5376	33.3434	30.8081	27.3063	22.4778	30.6746	28.9696	28.0298	37.497	36.5668
AT1G01715	2.38816	2.50825	2.19782	1.41546	5.2184	1.90927	1.42322	1.35274	1.72221	0.465587	3.52308	2.72714	2.67433	4.03243	3.72842	5.83996	2.8388	5.22812	9.4381	6.21774	4.56647	5.80696	4.18344	4.29008	4.78786	1.79671	8.14638	5.96295	5.48676	4.69634	11.8397	3.54933	5.72677	4.72967	8.92097	1.96513	6.69163	1.14045	3.63172	8.97742	4.19304	3.49846	5.78531	1.25784	4.83685	6.0952	6.23832	3.16107	9.33072
AT1G01720	9.04074	3.77462	16.4541	5.40284	22.5126	1.21584	20.2297	0.563089	10.9422	0.495636	10.1906	0.336167	17.0181	3.38474	27.9463	2.07729	44.1937	7.78011	83.7019	5.61192	32.5978	0.160783	24.7814	1.61032	50.9026	0.246768	45.6421	5.38467	29.5222	1.04457	19.8848	0.94825	56.0577	0.649781	78.3706	5.39487	34.5156	0.341539	54.5794	3.88177	25.658	23.9901	29.3892	0.51701	40.1158	1.57588	27.0182	1.18412	16.4608
AT1G01725	8.84613	21.0677	12.3367	19.019	13.9829	14.166	13.5356	14.9774	13.2494	16.3731	16.9378	16.5038	25.1768	16.7455	26.6615	22.5139	25.958	24.9782	16.5975	9.74978	13.9523	11.3382	22.598	24.0269	18.7523	9.27476	27.0687	14.104	17.772	16.695	24.7896	12.4841	24.4838	14.6747	21.8438	14.0954	26.7946	14.2847	13.1192	16.2805	15.9466	12.0695	14.8032	6.20053	29.9978	17.3486	15.4409	12.4748	16.1252
AT1G01730	12.0318	10.7319	9.6023	13.4292	6.97307	8.29638	11.8653	9.07658	8.73192	10.9774	11.9235	14.7191	12.5711	14.7613	14.9117	11.5021	13.4538	12.706	11.4168	8.41494	5.45192	8.31441	13.0128	12.182	15.6386	4.79254	10.781	10.0324	5.6985	6.56285	10.6947	8.13486	5.22869	8.56337	16.6283	11.4927	18.2381	4.28852	6.05942	7.54858	5.88076	11.7895	13.6241	6.62331	7.52594	6.90196	10.9726	6.16398	14.6456
AT1G01740	3.08858	3.5917	1.472	2.25594	2.64385	2.53436	5.55326	2.79663	3.75306	3.19044	4.67792	2.04471	6.51964	9.69243	7.79107	5.80694	4.82903	4.7603	5.32405	3.81587	4.41766	2.44797	5.90248	1.3382	0.836354	1.39215	5.31416	2.96244	4.40397	2.46029	3.52742	3.40327	4.51056	1.46683	3.28737	3.34892	3.75248	1.10963	3.96566	1.82648	2.026	0.635894	2.55768	1.1635	4.89117	2.52179	2.4724	3.396	2.89571
AT1G01760	1.95025	1.95519	1.36036	0.619593	1.72551	0.450258	2.54836	1.44867	2.50237	0.396985	2.94673	0.870307	1.60234	1.83349	1.08478	0.532187	2.54389	0.446863	1.88509	1.98668	2.95773	0.838913	1.31716	0	1.00726	0.143598	2.38054	0.14993	1.86705	0	1.28607	0.596521	1.56948	0	0.664092	0.424455	2.11525	0.378062	0.986263	1.07922	1.5579	0	1.3392	0	1.54738	0.257074	1.05617	0	0.41402
AT1G01770	13.6436	12.2213	6.16726	9.42881	8.60163	7.98694	8.2839	7.33058	5.53422	5.43666	6.78084	5.26379	6.99449	5.84202	6.65148	3.88255	6.06235	4.62203	7.91009	9.60357	3.8227	6.62063	5.98671	3.14886	1.77648	2.41569	4.79211	4.13976	5.84468	6.00361	3.9218	3.81443	5.0756	5.53415	4.09091	3.80207	4.67427	3.33739	6.20481	7.23029	3.82613	5.9797	2.42152	4.76506	6.36195	6.34473	5.22199	3.91664	2.66193
AT1G01780	14.2246	13.5306	8.63589	8.76632	6.39901	6.47556	9.76479	5.72621	6.12327	4.44731	10.612	4.69286	5.14165	7.32696	8.85828	4.95802	6.74674	8.47647	10.175	6.90691	8.21774	4.32849	9.54912	2.63923	3.43502	3.43814	4.52098	3.56433	6.11839	2.58362	3.04276	5.54176	3.64755	4.63021	4.78671	3.16466	7.58509	5.09286	7.76909	7.1926	4.30924	6.48291	3.18629	2.40544	8.33657	6.26632	4.14618	4.32825	2.89629
AT1G01790	76.2509	85.9235	49.1714	75.5783	76.7632	90.235	78.5699	82.7827	85.0885	90.8596	71.2049	99.3304	70.8314	75.2061	58.6292	75.211	57.0633	78.2183	58.622	67.7324	54.6363	75.4908	60.6379	67.0504	41.9754	74.7108	64.919	71.0823	51.4375	67.152	57.1398	70.8781	45.452	79.5923	45.6617	72.853	49.3313	71.549	61.0103	65.2463	53.8208	65.0484	59.8944	92.7434	52.9641	68.4338	47.2435	70.2998	42.9273
AT1G01800	52.6936	54.2885	55.2344	68.8187	47.5828	56.8717	59.3728	46.3271	47.2197	60.1682	55.3512	69.9843	62.6928	54.0556	54.2297	56.954	50.5234	62.331	49.8902	53.493	44.4806	43.8475	68.9827	75.4992	40.8304	50.3294	45.953	62.4862	51.665	52.972	37.0609	73.7257	60.2496	61.8953	43.0949	59.2762	56.1966	51.9327	39.5887	58.7653	53.1991	53.3935	48.4735	49.55	51.8781	70.7451	62.0597	60.259	58.1049
AT1G01810	0.800332	0	1.04637	0.526743	0.4744	0	0.353249	1.35504	0.408651	0	0.957751	0	2.38375	0	0.441244	0.46293	1.65128	0	0.592743	0.389156	1.89346	0	0	0	0.908875	0	1.79193	2.01478	1.39144	0	2.0185	0	1.66134	0	2.47033	0	2.34598	0	1.36953	2.51069	2.70513	0.409484	2.23214	0	4.36174	0	2.75719	0.497924	4.03114
AT1G01820	52.9668	58.4036	44.2224	65.5935	44.3064	54.7504	58.7606	49.0866	48.8341	50.4516	61.2589	60.3948	60.462	64.0365	73.2291	64.9187	56.0995	68.7303	50.7798	50.434	50.3929	56.9424	66.8546	67.7161	56.7359	62.366	51.4116	84.1556	49.2713	59.3605	61.9533	87.0782	61.4242	60.7824	57.943	79.2117	58.9878	60.7942	43.0778	51.4573	62.98	64.7183	48.2815	63.0084	67.8771	73.1365	59.6855	81.9841	75.9042
AT1G01830	7.36901	4.86706	3.8124	3.6663	1.81228	2.17359	9.50917	1.37476	2.42632	1.01403	3.24493	1.2339	9.28899	6.90999	9.40604	3.55028	4.05276	3.4843	12.3092	5.81869	4.78889	2.76705	13.3831	1.48446	3.87431	1.33529	8.57129	6.4589	5.25618	2.62657	3.13184	2.47755	6.79175	1.17148	6.82555	1.76232	4.1934	0.818676	8.89122	4.76965	2.40912	1.62466	2.37318	0.517259	10.0646	3.72121	3.90839	2.88989	4.17478
AT1G01860	13.6944	14.3045	8.28733	7.2885	8.73081	8.51622	14.4389	10.9627	8.45594	7.00566	9.92163	6.06795	10.6324	11.1614	7.70779	7.52386	8.88386	5.16896	6.00462	4.91255	6.85308	4.4811	7.81848	2.04206	2.62164	0.122924	6.73807	2.18418	7.12647	5.13649	9.48446	2.02557	3.85106	5.07507	8.6962	2.79986	7.03172	2.96281	5.24048	5.55744	6.36992	1.30091	4.68688	3.28443	4.83005	5.03191	3.68509	2.89122	3.1537
AT1G01880	0.712034	0.644305	0.331804	0.0778539	0.216917	0.466568	0.934709	0.40505	0.358044	0.111888	1.04289	0.111354	0.781629	0.798441	0.252634	0	0.556392	0.11708	0.541662	0.157813	1.39762	0.222652	0.504142	0	1.35711	0	0.738492	0.444417	1.08547	0	0.27412	0	0.4779	0.141761	1.24884	0.347223	1.68279	0	0.595102	0.145833	0.596309	0.359919	0.963819	0	0.446311	0.212999	0.881185	0.286598	0.823119
AT1G01900	2.90673	3.02061	2.73857	1.74018	3.91073	1.99206	2.75141	3.75195	2.45097	1.83172	3.7845	2.78219	2.84115	3.21878	0.947065	3.24775	2.56443	3.14756	1.50963	2.74419	3.31221	2.86582	0.377453	2.18489	4.3923	3.03116	2.19273	0.879914	3.29329	3.1568	5.8831	1.84228	3.07026	2.77273	7.59823	1.57269	4.13598	2.45058	5.10191	3.73492	3.19437	4.93833	3.42167	1.33595	4.14871	0.690262	5.03409	1.45942	3.82254
AT1G01910	34.1262	39.4953	41.0479	41.5777	37.6261	32.9175	46.4309	46.033	43.16	42.7999	42.6196	40.6199	48.1798	51.3817	44.8601	50.2243	40.4414	46.3441	40.1516	41.2236	50.438	51.3973	49.3319	50.8481	51.1056	40.9065	45.0638	55.1341	40.5446	60.3645	43.5526	43.7656	37.0688	45.12	52.6995	44.4568	49.2961	34.2815	41.7856	35.4911	30.5794	32.7529	50.8588	39.0419	45.2686	40.9248	47.5491	45.3305	47.2934
AT1G01920	4.72315	6.2776	5.41814	6.00452	5.04043	4.95948	4.92192	6.99788	6.49262	5.87684	3.66804	4.2125	8.61268	9.46142	7.98165	8.77705	7.25596	7.73712	6.79931	7.31785	6.07551	8.84918	8.15163	4.8037	13.9617	4.61493	6.08827	3.74037	7.76841	5.53088	8.45637	5.75515	6.83804	7.88177	11.9195	7.41427	16.572	7.97569	8.28287	7.6724	7.8654	5.74242	8.73497	8.257	6.11326	5.11057	6.79222	7.78165	11.4958
AT1G01930	9.27949	10.1167	10.8624	5.56159	4.82031	3.17	10.2738	7.86929	9.02265	4.67982	7.17177	3.06088	6.53419	7.86273	7.69664	4.3158	6.65785	3.55299	10.1684	7.05451	6.56056	2.43364	13.4138	1.209	12.0371	0.803659	8.23412	4.66551	4.3113	4.11093	5.59243	1.14522	6.83615	1.09095	10.0658	2.04714	11.7804	0.478395	9.82632	5.74263	7.51243	1.94772	11.114	0.534079	7.11399	5.64001	3.58791	2.26874	6.07431
AT1G01940	9.95147	13.3803	12.3761	7.86805	7.85718	10.6032	14.13	11.1084	9.78187	12.2285	15.9056	14.367	14.2805	13.488	20.7806	17.1502	11.3055	14.4947	27.5153	34.7607	18.2824	22.317	31.0648	60.9738	34.4576	24.6718	32.3065	76.4585	26.467	51.5015	22.9247	77.5314	65.8173	17.6169	23.4467	25.8683	24.9197	38.141	27.1401	54.4325	36.3953	56.5646	18.2995	19.6609	52.1351	59.2176	37.2141	50.738	35.7931
AT1G01950	8.44585	13.3632	25.9377	23.3431	35.2877	19.5546	11.0136	11.7586	12.6071	10.3466	37.5105	9.40577	4.22516	4.61719	12.6594	3.28189	25.3965	4.17138	17.0901	11.9838	34.0862	10.0569	10.9442	6.33698	25.5174	5.31903	24.6277	13.0868	32.3833	9.5541	33.5066	8.15782	30.1501	8.28715	29.7799	9.02089	25.9183	5.40249	13.5552	7.71415	32.794	6.67633	28.3545	5.97444	29.2635	10.2195	43.0397	8.43153	25.2758
AT1G01960	17.0285	18.0291	11.6047	17.5123	15.0866	11.6542	16.7554	13.6736	16.6426	11.7756	16.4933	11.2	14.9626	15.2626	16.7045	13.9247	16.9243	14.3312	15.2859	14.283	13.6181	13.0926	17.4041	9.85502	14.1707	8.843	17.7336	9.88252	10.0935	10.7336	11.9072	9.01104	12.7206	10.5832	11.1048	8.33915	15.0639	4.36489	14.8287	10.4291	9.19758	5.06096	13.0205	6.18476	15.0256	13.5862	15.1988	10.9354	10.9139
AT1G01970	22.027	21.8797	13.6261	18.2296	21.7832	16.4049	22.005	24.4338	24.2796	24.9099	17.8097	17.0725	23.9716	22.8757	16.1392	20.5354	13.0128	20.6626	18.7704	23.0868	14.7292	25.2719	17.3745	14.0637	11.285	16.2251	12.5921	12.3948	17.6354	18.0238	16.2908	13.3943	11.1106	18.4273	11.244	13.834	17.8365	11.7392	15.615	13.5244	11.1477	10.5061	14.6932	17.5251	18.6225	15.631	14.363	12.6165	13.3218
AT1G01990	8.68342	6.73373	7.28274	9.29287	6.50261	8.16035	10.5633	8.13721	7.85574	7.83938	7.14248	9.666	13.5403	13.9008	12.9852	16.7795	16.3515	15.37	12.0618	14.1443	10.8321	9.52884	15.1629	11.2464	15.2768	8.5841	10.5861	11.2401	9.38893	13.1999	14.6993	9.62465	14.2986	10.1359	14.6756	11.8129	15.0812	6.88108	11.3967	12.375	9.80518	9.09725	11.9408	9.62396	12.0377	13.4244	13.1476	13.572	14.8363
AT1G02000	4.01196	3.63173	3.97723	3.72891	5.2555	2.81216	6.58625	4.4981	7.29379	4.05106	4.43458	4.25364	5.64361	6.52146	6.85907	4.74324	7.09863	5.51212	6.09145	4.03907	5.99035	4.52418	6.84784	2.62846	13.283	1.80716	5.36562	4.91753	5.06775	5.66488	8.15885	6.35781	5.82642	3.06235	9.26291	2.99805	10.7281	1.22708	4.29538	3.72923	9.22429	3.25709	13.8449	1.29579	6.73213	4.79714	6.84504	5.10436	9.87122
AT1G02010	7.46227	5.50164	4.25147	3.51905	4.31548	3.47776	8.06718	3.92775	9.31885	4.17586	5.40466	4.0819	4.61125	5.95217	5.78829	3.21555	3.58847	2.12668	5.78762	2.96154	2.61305	3.61048	6.73679	2.1756	5.4059	0.563805	4.30076	3.02712	3.79419	2.46625	4.78561	1.69784	2.60185	2.12012	4.18649	1.31756	6.7855	1.0013	3.3045	1.92614	5.03305	1.25808	4.71012	1.23657	4.30647	2.12306	1.92621	1.4665	5.42292
AT1G02020	5.60726	5.46672	5.06117	4.32491	5.1148	5.27648	5.25214	4.23582	3.42932	4.63992	3.67879	3.75688	5.31051	6.58695	4.09914	3.94433	4.11927	5.02164	4.66139	5.69765	5.03137	5.94141	5.94482	5.83869	4.30504	4.65749	4.44771	4.5003	5.78957	4.65211	3.95389	4.92389	5.66935	5.79211	4.73689	3.99964	5.76429	4.8848	5.11293	4.29976	4.78756	4.30592	5.231	5.91249	5.07946	5.68853	3.8912	4.42527	4.9019
AT1G02050	4.53477	2.34772	3.32781	2.57778	2.18166	1.29881	4.08617	3.15599	2.52648	1.97593	2.32733	1.68653	2.92782	4.82024	3.14583	1.83165	1.72995	1.95742	2.76881	3.41571	1.69832	1.96628	2.52646	1.18244	3.40928	0.307328	2.16486	1.96491	1.91074	2.1961	2.27822	1.17593	1.87124	1.04499	3.36577	0.935978	3.63321	0.281389	1.07151	2.104	0.871943	0.642538	3.793	0.316271	2.8355	0.768647	2.57951	1.16522	2.39477
AT1G02060	2.19459	1.9532	0.918284	2.37497	1.35231	1.12002	2.32478	2.81662	1.24575	1.42449	1.24847	0.875258	2.48991	1.69446	2.78556	1.88769	1.79049	0.827658	1.61502	1.78035	2.00503	1.25784	3.39265	0.35747	1.99645	0.14262	2.54116	0.549732	1.94145	1.2859	1.9446	0.712721	1.91516	0.536546	2.25791	0.862599	2.68221	0.289671	1.24348	1.08146	2.19334	0.147432	1.83596	0.320259	1.05431	0.797314	1.8121	0.814926	2.40648
AT1G02080	20.0558	18.2694	8.94682	17.3819	15.8128	12.6091	16.6623	14.2245	17.6605	13.1603	16.6159	12.2578	17.9762	18.9595	19.1105	14.5162	19.3997	14.9558	17.1193	15.1057	16.9659	13.1561	17.7931	8.21618	21.275	4.84287	19.0228	12.1411	13.6993	13.5015	14.8962	8.18246	16.1169	9.25265	14.2853	7.01124	17.8219	2.91371	13.8245	13.1638	11.3185	6.75499	15.226	3.14582	15.3536	11.5278	16.8246	10.873	18.6879
AT1G02090	18.3335	19.5666	20.4823	18.6954	19.9544	15.4625	23.9349	22.4927	21.9593	27.9	24.8368	24.1561	28.3699	29.4062	28.6601	26.5386	33.0698	23.6675	38.3257	48.3013	47.0842	41.4652	46.4186	34.142	55.6333	24.9634	42.0499	47.956	33.5275	46.3819	31.1332	25.8198	38.1915	29.0342	51.5608	25.5373	40.5341	13.1851	41.9449	47.2161	32.3866	27.47	44.2002	21.8308	35.3967	44.9136	34.8223	30.0033	43.7638
AT1G02100	28.1685	31.7174	34.8448	30.7865	30.279	19.0976	29.6346	22.4036	27.85	19.2079	31.9297	24.9797	17.931	20.8363	19.9917	12.7951	22.7664	14.9957	23.5338	22.8255	30.4123	14.1122	30.5515	23.836	35.0377	18.2889	28.7848	25.8511	33.1882	14.8865	30.6575	18.5553	33.1018	15.5117	37.1509	16.5258	35.7874	11.5425	21.7644	28.1107	32.8564	18.2359	24.882	16.052	25.4952	17.0017	33.7562	20.3635	41.955
AT1G02110	5.00779	4.52208	1.99805	3.84169	3.15249	3.75195	5.06982	3.34422	2.39906	2.62317	3.27589	4.59492	2.65437	3.457	3.1994	1.66993	3.03445	3.18416	4.63257	5.42074	3.47091	3.46673	2.77433	3.59666	2.95476	1.96346	3.74498	1.89707	3.87823	3.85251	2.65876	2.29893	3.51198	2.92735	2.37805	1.80748	3.9227	1.4955	3.11951	4.29273	2.17018	2.30041	4.3225	3.16341	1.73158	3.08783	1.69899	3.03149	1.37192
AT1G02120	37.9476	41.793	41.8186	52.8256	31.6678	38.7315	43.1227	32.7218	38.8205	38.4639	37.9832	34.9267	35.3664	40.9881	36.8208	30.06	32.891	36.1607	35.1785	34.5471	31.6411	42.7469	47.5184	53.0122	40.1826	34.674	39.9856	45.2476	32.8992	37.8966	32.2956	38.5422	28.7151	32.9377	28.7807	35.6483	39.8363	27.9657	28.6458	31.787	27.7834	38.559	28.5892	29.1371	32.1235	37.6584	32.5385	29.2551	31.5146
AT1G02130	41.3171	42.7636	35.3891	37.4186	35.7435	37.4567	44.2527	38.1519	43.4874	39.1718	35.6491	37.6037	42.0614	40.4867	36.869	36.0849	32.0892	37.8652	38.009	42.9993	30.4251	51.2149	39.1693	30.7854	30.6391	36.4136	38.8861	42.2945	34.4024	40.6845	32.7734	31.8303	26.7043	29.8125	39.049	33.495	34.4285	20.0178	34.2266	33.6796	23.3861	22.7975	26.8726	29.3526	33.7659	36.9461	29.0523	27.9279	30.8728
AT1G02140	67.6908	75.4364	102.082	89.9056	98.5955	89.7254	76.2083	105.696	88.3435	88.6336	69.3887	86.6911	127.482	152.044	123.055	162.474	142.566	151.258	146.616	173.391	153.372	159.303	156.702	178.821	139.006	165.618	132.117	168.522	156.956	163.685	142.269	131.207	149.082	138.284	148.845	169.75	176.417	145.033	133.533	179.814	121.786	119.592	110.447	131.825	142.725	161.626	143.954	112.357	138.82
AT1G02145	13.5326	12.2817	9.14488	12.3442	7.90045	9.22487	9.75172	8.57361	11.2227	8.01746	7.20334	8.61225	13.2707	13.6761	13.9865	12.574	10.2565	11.4118	15.1651	16.3804	9.0989	10.6435	18.5537	13.4824	8.44086	10.6002	14.769	14.7015	10.1909	11.3526	9.55289	9.6155	12.2115	9.20505	8.24047	10.2849	10.3032	7.76126	13.3452	15.2255	9.58959	7.89993	7.81002	9.22982	11.1917	10.1238	11.7263	9.83043	9.42789
AT1G02150	65.2992	71.2844	51.9385	66.8929	67.1804	63.7031	66.9788	79.1839	53.2711	59.3016	53.6051	49.886	66.1108	67.7582	57.2997	61.2664	44.6343	57.6977	46.9748	64.9583	43.1289	55.5179	44.5992	31.6251	21.4193	31.8888	34.0913	31.79	53.9823	50.3441	38.8007	35.6431	32.6661	48.4099	30.3621	29.7871	36.051	43.8239	40.5774	49.6918	23.0646	32.7659	41.4008	60.5633	39.4209	47.1471	37.8053	44.2522	24.9843
AT1G02160	32.302	35.5834	22.8888	25.7569	17.6742	37.8011	31.4535	33.1298	30.6173	35.1404	32.847	26.975	31.4533	49.3896	31.4671	31.7704	30.6766	35.5188	22.4766	35.7776	24.2289	28.6628	34.4054	42.5178	32.4917	27.1354	26.1645	43.4717	27.581	36.2698	57.4455	37.6963	27.0635	36.3245	30.6782	38.3551	40.0592	34.2725	27.6376	38.6469	29.712	29.2402	25.9877	36.5127	36.6123	31.9792	33.3847	32.4637	31.7987
AT1G02170	10.7902	11.3116	17.6723	16.432	19.8615	10.8258	14.9835	10.8456	19.8085	12.6183	16.1993	10.9111	15.3545	11.5236	16.571	13.159	34.9177	15.6843	10.7975	8.51059	16.8185	9.16991	15.8383	13.7906	34.3053	8.61462	17.5909	13.0666	16.9544	10.796	22.818	10.6551	19.4223	9.61634	26.8474	9.22047	32.1914	5.94853	10.9618	10.6563	20.6782	10.4874	28.699	7.9925	18.4739	12.4835	30.3721	13.2993	30.5131
AT1G02180	3.58487	2.821	2.33489	2.15417	1.94754	1.43019	2.0593	4.62027	2.06141	2.22807	2.10463	2.54698	4.88197	4.69126	4.21346	4.01886	1.4589	3.54552	2.48223	3.60968	3.2005	1.95964	2.03169	2.4723	1.72103	2.89518	4.66996	1.68167	4.68595	3.96434	4.04366	4.79078	2.85508	4.31542	0.801267	3.57575	1.78952	2.54841	4.1484	5.11793	1.9808	3.08875	1.71606	3.09356	2.8467	1.2689	1.19781	5.1877	0.24701
AT1G02205	45.9773	24.181	19.6646	22.5206	17.0864	45.433	35.3003	20.7386	9.37371	7.72172	35.2079	67.142	22.7762	41.7069	41.2829	42.8263	86.8656	97.174	172.182	233.8	94.3068	143.985	226.452	232.58	40.1268	60.5803	113.711	133.691	139.119	148.142	78.8839	143.894	75.1089	106.221	190.788	137.735	104.073	87.0955	134.238	135.029	97.7839	173.618	44.3338	101.563	115.526	140.173	52.0206	114.802	35.632
AT1G02220	0.643531	1.41281	4.15181	2.33755	2.43555	2.66642	2.64226	1.9373	3.84254	2.71276	3.26022	2.08686	0.628211	0.455814	2.6636	1.66768	5.78032	8.79008	2.40076	2.7711	1.64549	3.16999	6.14935	9.85343	6.26221	2.12633	5.14165	5.61529	2.21962	2.63768	3.84673	7.54057	1.40027	3.32015	17.9843	6.97181	8.93587	3.09652	4.89137	4.96412	1.32626	13.2242	4.4105	1.12327	4.57956	2.78816	7.3948	2.23553	1.27205
AT1G02260	6.28577	8.31678	4.74085	7.81697	5.17664	8.48103	7.43124	4.47516	4.914	6.06058	4.01271	7.11944	5.22284	6.95815	4.51793	4.83319	5.85793	7.6152	6.15479	4.97149	4.81168	5.42465	7.45292	7.0316	4.5958	3.62953	5.15797	7.64908	4.31443	6.65042	3.41515	5.62841	5.15852	5.59163	6.08367	5.58754	7.52038	5.28926	4.41173	4.36541	5.17559	3.84114	4.97162	4.22896	4.7636	4.38046	5.42507	4.0271	5.54324
AT1G02270	37.1593	31.8366	189.152	58.8938	203.47	45.8909	41.1926	38.2196	109.482	34.9456	161.864	24.5912	40.1161	37.17	90.3337	28.6318	140.315	28.9445	103.422	36.7238	223.115	35.6267	63.0984	34.4948	109.783	15.9015	179.244	63.8243	258.842	31.9722	230.561	24.966	285.332	19.4973	141.56	32.5081	115.755	10.3872	97.1468	28.5433	287.57	16.6535	158.221	8.54618	178.079	26.7504	203.206	18.643	265.691
AT1G02280	50.8718	62.8052	53.313	52.1577	63.6925	53.9597	53.4593	74.6718	54.5923	45.8707	55.0169	37.9535	49.8506	41.8594	34.911	34.3654	30.9846	41.3579	48.379	70.2696	48.3337	67.3118	37.6729	36.8552	22.0372	52.8271	32.0395	34.6177	54.0194	57.1716	42.0346	38.5863	31.7486	60.2625	38.1441	43.2473	45.7833	55.9489	54.616	52.696	27.7538	32.8946	47.4969	69.6617	40.7937	49.3211	42.4551	39.2173	20.3585
AT1G02290	5.80651	3.95096	3.79038	2.35821	2.28268	2.16674	6.06556	3.68757	2.23883	2.31086	3.31935	2.06962	3.89219	3.68269	4.6657	3.01205	2.14878	2.4761	6.45404	6.11412	3.83083	2.28728	7.61788	1.64585	1.67938	0.625661	4.15782	3.77099	3.18362	2.44294	3.03979	2.7707	4.92929	1.23648	3.8365	0.983536	2.86438	0.71636	4.68651	3.34289	2.14491	1.00465	1.54418	0.39899	4.95729	2.49719	2.28453	1.95758	2.6561
AT1G02300	38.2041	27.0298	10.6365	16.7959	5.88793	11.9507	21.326	10.6874	5.16311	6.48924	9.82552	10.0644	37.0658	39.0173	32.3302	16.7467	15.5582	11.722	8.17074	8.42614	3.55311	2.74202	19.5088	5.58754	6.89899	2.18279	8.05416	10.1866	5.53015	4.31276	7.43769	6.28859	14.0384	7.97408	15.0429	8.85304	11.3594	8.79686	7.42239	11.8913	12.5803	7.46292	5.08824	4.27351	12.948	10.7467	9.1235	14.8334	6.03796
AT1G02305	65.5226	62.2291	59.3706	68.7901	36.9776	58.7484	50.974	47.8398	40.3686	41.9052	45.4874	58.5835	50.3554	47.7157	52.4281	36.9149	51.2861	57.4518	36.1274	33.3469	25.9803	41.5216	62.8877	44.2118	28.257	31.3796	33.1215	48.1609	29.3549	30.3084	36.8995	50.6125	38.5599	46.1105	39.4647	50.2185	31.8396	46.3214	40.7825	45.9168	41.4364	46.1565	27.5689	32.7119	44.7128	50.0704	51.8078	49.6117	41.1163
AT1G02330	20.6681	22.3484	26.2131	15.8549	15.9228	9.48847	27.5904	20.3299	25.2499	18.995	21.1298	8.09473	20.9151	23.9529	19.7479	16.7748	16.1565	8.67978	18.6544	16.267	20.9552	11.415	35.0922	8.71222	35.9065	1.60742	13.929	10.5245	19	9.50562	19.0681	6.56733	13.5853	3.36013	31.4539	3.37538	35.8756	1.58799	14.8427	12.6727	22.6068	6.73811	29.3905	2.02776	18.6497	7.22579	15.2774	6.49169	31.0083
AT1G02335	11.2936	19.0862	10.1042	10.3564	14.876	16.5382	11.0824	13.1887	13.2644	16.5317	9.1734	21.189	7.17685	12.7939	5.07371	8.69204	7.41177	17.4262	7.86339	12.2312	9.24151	6.51029	4.13852	4.608	6.75527	10.3444	6.56967	3.3309	8.47325	11.3156	4.18273	7.37949	4.50671	9.85141	6.26065	7.21348	6.42379	11.4111	16.2102	10.3925	3.17823	14.8412	8.03718	9.02804	3.43346	7.79231	4.7344	4.29134	7.05094
AT1G02350	12.7392	14.7807	3.84359	9.67427	4.64689	14.1233	12.1107	10.7844	8.00572	7.50516	3.90895	0	5.8374	6.95626	4.32212	2.26727	1.3479	2.07523	2.90305	1.90595	1.15919	3.76799	1.34106	0	0	0.963206	0	2.46692	1.1358	1.73382	0	0	0	1.2192	0	0	1.43622	2.63733	1.67687	0	0	0	1.36653	1.47186	0	0	0	0	0
AT1G02360	2.17844	2.63682	7.13989	8.68284	7.33847	4.17958	9.08779	1.4821	11.0939	5.32502	6.12482	3.57706	11.0067	2.54919	1.13949	1.4612	9.68059	4.95439	1.94207	0.939454	1.53493	0.612776	0.46002	1.89907	5.27774	0.848612	1.84818	0.210054	1.88911	0.249215	3.98923	0.656912	2.33608	1.59399	1.0531	0.511931	2.64723	0.895553	1.11907	4.67535	1.16071	1.40071	2.60383	1.94682	0.611308	4.30536	4.65765	0.5646	1.10901
AT1G02370	2.76835	2.60208	2.09853	1.95205	2.30801	0.888506	3.60981	3.48884	2.26911	1.34522	2.01664	0.862261	9.87697	9.06377	7.1334	6.35258	6.05321	2.81895	2.87692	4.30386	4.67887	3.63981	8.85757	1.47753	4.15955	0.77261	3.41746	2.03117	4.68981	3.48053	6.89656	1.41179	4.5552	2.8134	6.11526	2.28786	8.55594	2.12862	4.44699	2.15304	2.43469	1.02727	4.15353	0.73812	5.85224	1.28487	6.38174	3.66966	8.95753
AT1G02380	20.3107	3.90618	6.67562	1.28986	4.82621	1.0821	1.74222	1.01157	0.771068	0.144725	6.93243	0	0.8772	1.41244	3.11434	0.345662	5.99312	0	0.903656	1.04772	2.1846	0.292908	2.28913	0	2.23969	0	1.71572	0.192299	3.92314	0.270619	3.48661	0.631041	1.64365	0	0.924242	0.146668	1.32036	0	0.513143	0.372414	0	0.46098	0.417911	0	2.93611	0	0.81593	0	0.422917
AT1G02390	21.4565	2.01225	13.0869	3.3572	8.12563	0.62892	20.4473	0.416142	17.0118	0.486523	6.26122	0.282431	12.3065	1.05899	27.4251	0.440201	15.9969	1.36385	28.9541	1.18788	11.5663	0	7.26895	0.117557	9.07984	0.0709027	15.7673	1.98039	5.88847	0	6.17813	0.408209	8.17284	0.181793	13.9448	0.362987	5.78583	0.0980021	13.2038	0.907348	10.8783	0.590463	11.6588	0	25.2668	0.81088	14.0532	0.276434	6.44201
AT1G02400	3.70786	2.40907	50.6902	3.15992	83.9905	1.39804	9.58298	1.08173	75.1977	1.21045	56.0576	1.67753	2.76088	3.42595	42.5806	1.00342	133.035	21.5682	37.1778	0.730215	130.674	0.476368	2.83273	1.67098	192.178	0.490785	67.2291	6.03051	88.8722	1.08615	170.217	0.537015	138.619	0.622732	267.656	4.16191	93.1783	0.16614	64.1546	3.48094	137.275	21.2768	148.031	0	95.6459	0	144.719	1.71556	137.682
AT1G02405	0.964389	0.286117	0.900906	0.995311	1.58291	1.38069	1.24737	2.05683	1.66994	1.72447	1.07966	0.597206	1.64281	1.38597	0.730128	1.12847	3.47863	0.774559	1.10015	0.73656	1.75623	1.49224	1.67451	1.78396	2.50253	1.15039	1.84959	2.49107	1.10022	1.7997	3.80657	2.73391	2.02725	0.532416	1.6408	1.3906	1.27096	0.272337	2.16242	0.986554	1.58127	0.770953	2.14789	0.944999	3.83196	0.781624	3.52919	1.92927	2.68457
AT1G02410	18.6213	21.4685	21.7958	21.46	27.1285	16.3353	20.3599	17.8168	33.451	22.8377	25.9741	18.369	21.1637	24.2129	19.5104	18.6397	23.7242	16.0778	23.2802	25.8984	29.7734	15.0598	36.4919	27.4822	24.8234	15.8096	27.0298	22.8032	23.9303	19.1744	23.1126	17.2592	19.5889	18.0953	20.1456	16.7134	24.3721	9.45842	22.5298	19.1628	23.1541	10.5031	21.2697	8.88314	21.4954	21.5912	19.9208	12.5123	14.9695
AT1G02420	1.76264	1.8188	2.98148	1.36809	2.10451	0.378453	3.86742	2.953	3.28889	0.887471	3.05391	0.290023	2.07242	1.00571	2.7718	0.783234	1.304	0.14204	5.25166	1.60493	3.62811	0.845647	5.99634	0.247253	5.99896	0.144604	3.2477	0.772238	3.66528	0	4.18984	0.882923	3.61496	0.371256	4.94735	0.465453	4.16778	0.20469	3.66331	1.56416	2.7276	0.159715	5.09652	0	2.57264	0	4.76514	0.37395	10.0753
AT1G02450	1.31123	0	1.71433	0.575328	4.14525	0.349963	0.771664	0	1.33903	0.418436	2.09218	0.421774	0.433937	0	0.481943	0	1.27777	0	7.12157	0	2.58513	0	0.598146	0	2.48177	0.429613	1.46791	0	1.51978	0	0	0	0	0	0	0	1.92177	0	0.747925	0.548453	0	0	0.609505	0	0.79401	0	11.4437	0	0
AT1G02460	1.77078	1.21688	0.955368	0.357605	1.61595	0.272378	4.86497	3.14187	6.96147	3.20755	0.820903	0.472919	10.626	10.9147	4.99543	5.40816	7.82298	7.84525	14.7093	25.457	11.1562	11.5673	12.4183	16.1461	5.14154	12.7529	15.9208	17.9412	8.04076	16.5843	9.15419	11.923	13.8036	19.9682	9.15748	15.6402	8.13184	5.38924	19.5472	18.9782	0.573351	13.3715	5.38031	7.14306	8.42501	9.84175	9.46159	12.2174	6.55701
AT1G02470	0.267606	0.20864	0.286036	1.18852	0.31936	0.896342	0.660948	0.223145	0.467399	0.437396	0.214642	0.863451	0.899114	1.02563	1.50369	0.809587	1.91864	1.21253	2.06514	0.927831	0	1.38471	1.91348	0.459269	1.2665	0	1.59279	0	1.36258	1.27489	0.475799	1.33671	1.19173	1.07502	0	0.861109	0.698378	0	0.492221	0.886245	0	0	0	0	1.04217	2.1783	0.648848	0.369629	1.01257
AT1G02475	57.8297	65.9428	59.4743	55.2339	50.5208	64.4551	57.97	56.0218	57.5208	62.0562	46.7144	58.9066	58.1617	58.5656	64.8577	53.0788	57.0344	79.66	75.7265	83.0495	63.5674	98.9499	122.543	83.9992	64.1265	91.598	75.9974	96.5262	72.8099	81.2276	64.6174	73.2152	63.4953	87.2285	77.4015	93.9665	74.5924	85.3284	74.8454	86.4979	81.7646	66.0606	65.6092	62.2207	85.6868	93.1707	75.2615	74.8346	63.3416
AT1G02500	161.528	173.727	146.029	214.665	122.407	189.005	157.887	130.999	106.915	138.87	119.34	185.019	147.832	179.522	143.683	165.687	159.963	186.531	178.675	169.503	172.834	200.56	196.991	257.72	328.192	203.917	169.399	196.737	153.57	186.871	145.602	180.338	137.095	166.765	202.499	171.338	213.515	161.634	126.098	152.319	124.965	212.302	193.078	160.622	136.847	177.811	182.834	178.735	302.329
AT1G02560	253.36	268.189	201.15	280.519	254.037	301.476	240.034	259.727	292.722	321.683	284.65	321.484	267.656	304.104	280.129	359.409	317.506	347.591	262.554	311.778	289.414	352.658	285.265	372.59	287.101	466.459	262.703	334.028	271.502	367.486	270.03	377.422	283.46	390.721	282.583	387.76	308.853	426.157	278.482	303.567	321.242	380.17	303.625	415.449	285.278	314.654	255.376	400.414	282.162
AT1G02610	20.9422	4.99731	12.1116	4.75213	11.4915	0.866878	1.17825	3.32144	3.73287	1.40203	20.1339	0	6.60089	7.2079	19.1916	2.12393	23.7099	1.527	0	0	0.934355	0	1.05626	0	1.3104	0	0.880011	0.959457	2.80658	0	5.22394	0	0	0	1.71613	0	0.674783	0	0	0	1.94139	0	0.927755	0	2.36373	0.670872	2.75968	0	1.26592
AT1G02640	4.63551	3.10627	1.44649	1.44889	2.163	1.70029	1.7043	1.60719	1.40412	0.970758	2.53772	1.31769	0.446444	1.1728	0.562673	0.166981	1.20906	1.4211	1.1821	1.14225	1.39512	1.20133	1.30043	1.12142	1.07749	0.761736	1.58889	0.188855	1.94392	1.34714	1.21874	1.29616	1.42184	0.872451	1.59077	0.706406	0.806255	1.67704	1.62886	2.46654	1.03986	1.13996	1.6486	0.992909	1.49724	1.67998	1.27469	0.748924	0.665227
AT1G02660	49.4038	16.3641	102.176	29.8568	127.324	27.519	21.1588	4.29142	67.1201	3.44133	202.283	4.5096	15.271	4.47463	126.612	3.22273	107.801	6.3781	81.2391	2.86949	156.024	1.62655	2.4589	3.56323	32.8827	0.667013	156.932	23.4104	142.187	1.99026	157.87	2.8535	107.744	0.720411	66.5296	8.32754	18.7191	0.305539	56.1151	1.29999	108.146	3.45513	35.9373	0.87137	125.322	2.76667	110.039	3.18571	101.6
AT1G02670	1.27022	0.649235	0.371147	0.481828	2.43681	0.528012	0.702931	0.892088	1.19451	0.706807	1.40629	0.569906	0.348008	0.196487	0.319702	0.19453	0.666532	0.446052	0.337212	1.45159	2.37794	1.13863	0.444662	0.577595	1.09727	0.312434	1.13842	0.571349	2.13157	0.77793	3.35663	0.759179	1.10747	0.549416	1.46813	0	1.55537	0.497008	1.12533	0.102183	4.69181	0.0827476	1.58485	0.751575	0.276607	0.150005	0.78498	0.517235	0.630757
AT1G02680	14.2862	13.887	12.4841	7.92359	9.79501	3.56739	17.0118	10.4979	16.2227	7.50257	13.4017	5.60769	15.8878	10.382	17.2149	9.25385	10.0704	7.9393	13.8233	11.1488	9.69809	7.07909	25.0919	3.28774	18.4577	1.39433	14.2776	10.1058	15.3998	4.46948	9.58412	4.2935	8.98528	3.04929	14.6468	5.44209	10.6959	2.96811	10.2012	6.57039	12.5914	2.89895	5.99088	2.4563	13.4447	5.48468	11.8162	5.09329	9.57565
AT1G02690	2.58006	2.57108	0.922488	1.49724	2.27529	1.70439	1.90532	2.37786	2.27916	1.14033	2.54352	1.83971	2.65307	3.0074	2.55624	2.49697	1.95958	2.07578	2.17684	4.07249	4.50984	3.95069	2.59897	2.677	3.01556	2.58979	2.49832	2.05952	1.96798	3.06277	4.31738	2.09702	2.7866	3.61895	3.9243	2.60068	4.38196	2.28244	2.70463	3.31768	2.50561	2.42121	2.32943	2.46224	1.65703	1.63615	1.94716	2.6021	5.55438
AT1G02705	4.33613	0.726523	2.65339	0.318109	5.76977	2.74365	5.64587	2.65797	5.91781	1.43711	3.49546	1.86402	0.958887	3.42803	2.12993	0	6.64242	1.02267	2.10747	4.68856	6.07515	2.86568	5.53277	6.34906	11.974	3.95652	6.13104	4.76463	8.78259	13.6708	14.9855	4.03601	13.3658	3.60492	17.8868	3.30526	11.3243	4.59468	14.8745	5.4218	7.59409	5.45677	28.2838	8.70397	5.32702	5.32724	8.20497	4.80707	14.0192
AT1G02720	4.45069	4.0889	4.28025	3.98932	6.38222	3.73631	5.75787	3.99053	5.64137	4.79115	5.2438	3.11795	4.48534	3.98681	3.52437	3.60847	4.68036	3.63115	8.89855	7.02037	7.72974	5.9644	7.16426	3.81257	7.00334	2.63749	6.0965	3.905	6.47194	7.94135	5.75126	3.14735	4.57707	4.61191	5.90874	3.55107	9.14098	1.30746	4.85803	3.99641	3.62401	1.91634	5.61183	2.94184	4.54547	2.70633	5.70075	4.1592	3.20046
AT1G02730	3.17482	4.9705	3.05503	1.72143	4.74924	1.1585	2.89744	2.69575	3.71402	1.50942	3.53873	1.76345	4.26962	1.58049	1.92966	1.50272	1.44832	1.25239	2.28994	2.0536	2.66473	1.39856	1.16169	0.419683	1.98982	0.430688	1.70364	0.600856	2.55566	0.965293	2.68114	0.208239	0.873793	1.09207	0.858816	0.3692	1.30495	0.294529	2.47619	1.24447	0.81938	0.337617	2.03154	0.273904	0.679929	0.545236	1.8113	0.278448	0.97123
AT1G02740	7.91045	6.46155	9.81345	9.483	11.012	6.29461	8.95568	6.45814	5.67836	5.88719	12.212	4.86855	6.15846	6.66099	8.30246	3.15239	11.7407	6.76838	10.0764	5.12755	16.0127	4.66988	8.25965	7.37658	11.6961	1.06632	11.8308	8.56845	17.7766	3.55623	16.2818	3.77957	19.8484	4.95116	14.7209	2.55518	11.8248	2.32783	7.3953	3.87717	18.4268	3.02909	14.4406	2.78066	10.5329	5.92182	20.4961	2.3405	14.1975
AT1G02750	14.3572	11.017	12.805	7.42677	8.34123	3.82859	12.0088	7.49947	10.0509	3.62423	7.81002	2.40721	10.1165	9.5054	8.48543	5.92371	9.05063	3.39813	15.4399	8.99625	11.4342	4.20033	23.5503	0	10.9564	1.48399	9.20108	2.61195	11.1611	3.1246	8.10095	0.545785	8.06893	4.53847	10.2265	3.33078	11.0505	0	7.81301	5.13234	6.29645	0.598116	10.1125	0.568477	9.85145	4.5755	9.39906	1.18921	10.7019
AT1G02780	419.981	429.605	543.311	473.416	479.355	473.297	497.544	629.962	353.835	402.449	454.204	442.726	519.428	543.073	520.451	558.368	439.097	474.567	583.9	749.06	623.707	733.867	568.609	693.092	543.623	639.536	414.792	498.588	669.489	662.901	511.84	623.619	484.068	655.232	585.848	679.656	693.804	785.635	500.394	638.08	459.979	742.213	551.717	875.1	464.494	587.67	542.745	663.522	530.123
AT1G02816	10.4631	5.71276	7.65817	6.47611	8.08631	6.04577	5.41761	4.7963	6.40825	4.76235	8.11754	3.99857	6.85012	6.37001	10.8691	7.54277	8.65782	9.04966	7.22337	6.65881	7.36943	2.29892	13.2848	5.10511	6.09102	3.50838	5.95904	8.46415	4.26921	2.63194	8.43897	6.31714	6.9459	2.53932	11.7083	4.65843	5.5713	3.53805	6.78893	7.30944	9.31893	10.0961	3.80219	1.96974	11.1674	11.2124	6.51476	6.51395	7.32575
AT1G02820	25.6192	28.296	16.0226	18.7614	17.4349	20.4521	96.6856	30.51	42.4417	56.2788	86.3641	120.512	37.4925	39.5929	50.3093	46.099	49.3566	52.8527	346.795	319.953	183.622	358.345	663.142	397.556	91.7107	85.6562	301.142	450.629	174.885	183.555	115.897	378.187	133.652	171.903	415.672	416.686	239.589	86.1107	271.944	304.386	226.478	162.147	227.753	135.882	419.896	491.877	187.34	279.189	19.8932
AT1G02840	52.4576	50.3982	44.5214	57.9546	41.2099	50.1449	47.8129	51.6591	38.9363	56.9436	43.9366	51.7709	51.254	69.4174	49.3225	78.938	47.2417	57.2904	50.2825	58.9752	55.8119	55.9171	57.7258	72.0184	71.6738	66.5189	45.5487	66.2495	51.0521	54.1259	55.2513	61.3653	61.5665	69.7107	65.8795	91.2792	62.0673	63.52	56.6022	67.8342	48.795	75.3656	64.0776	71.4913	48.8359	58.6053	59.7138	81.9711	58.0169
AT1G02850	0.44323	1.33829	3.95126	3.59163	0.315841	0.355096	1.03482	0.453958	0.366638	0.600548	1.42063	9.09018	2.07009	6.24189	12.6989	2.10934	6.72219	9.32016	3.14405	0.642571	1.11416	0	25.4327	4.75504	1.41646	0.278094	3.12709	10.7474	0.324983	1.51107	4.08592	9.63202	6.14374	3.14986	27.4641	5.92072	13.6794	1.96423	1.96865	2.39647	20.9533	31.2194	3.34102	0.541662	12.1557	5.00931	9.97747	16.1647	12.7213
AT1G02860	16.1301	11.2369	12.0952	10.0291	16.4835	12.2911	11.5805	8.82647	23.9208	6.38915	24.9298	8.03617	6.84225	10.5782	8.07795	5.60822	16.3234	8.43488	7.62204	5.70546	12.6107	4.09441	11.2522	7.85237	19.8907	3.16752	11.7561	9.71376	9.41804	8.08929	22.0125	7.73237	9.92648	5.81368	33.2757	5.40498	22.977	3.05176	10.3817	8.8255	21.6485	10.7986	23.6902	1.40317	19.8485	10.5709	15.8732	7.10063	14.2457
AT1G02870	10.1656	11.6288	20.1054	15.6208	15.6119	11.0491	18.9472	20.7274	10.3408	15.2695	19.6299	11.4907	39.567	46.0351	37.5739	54.1834	45.731	23.2927	25.0016	38.1534	44.9072	23.8446	36.4892	20.2087	51.2586	16.9046	31.129	20.7434	35.6451	36.4606	42.1137	18.4986	34.9717	22.6728	52.2839	26.2704	51.5324	25.2351	21.1278	18.9077	30.0851	20.0446	29.9473	23.3339	21.7332	24.5562	43.4675	30.9719	51.0667
AT1G02880	15.4373	16.2936	23.5424	20.7404	20.5524	12.278	24.6627	13.2744	27.543	16.6041	18.372	11.6941	27.1583	25.5636	23.1059	13.4233	19.8923	14.5651	32.0547	15.0677	31.5682	15.6095	59.9816	24.2346	54.4603	22.7359	29.6491	32.9836	20.8816	14.2193	21.716	20.0979	23.5721	14.1543	31.5253	15.0761	30.9236	9.17286	20.1056	20.3565	28.8105	12.0264	26.7038	8.69602	22.2468	17.1198	37.9714	14.6255	27.3508
AT1G02890	26.7409	26.5706	19.4639	25.3425	19.3706	19.1643	25.629	21.1955	27.0892	20.3967	22.3973	21.6306	25.6366	26.6716	29.4514	21.4118	24.4376	23.3577	22.1657	20.2269	20.1789	18.8821	34.33	23.3169	39.089	14.7889	27.8222	30.4472	13.9503	20.5301	21.1213	23.5443	28.7626	16.0678	28.6942	16.4421	25.5612	11.9531	25.4044	27.0365	30.0397	22.917	26.6306	12.0629	30.5323	27.7242	24.217	22.5069	46.2144
AT1G02900	0.927951	2.43577	4.51549	2.41881	4.81893	1.22596	2.76995	2.11294	3.5016	1.17855	3.71111	0.586828	1.17277	1.40965	1.99745	1.03763	2.49986	0.91946	1.46182	0.947459	1.18564	0	0	0	4.45374	1.8871	2.99628	1.24182	2.65745	1.68192	1.54235	0.436039	4.18681	0.378086	2.35383	1.53954	0.907521	1.23567	2.12271	0.385671	1.07561	1.28276	4.25219	0	3.86324	0	3.35661	0.74936	27.1668
AT1G02910	46.0484	52.4592	60.044	55.2145	50.5046	55.3573	55.4751	62.9904	53.7083	51.5276	53.7503	50.4056	44.1241	43.6343	45.608	43.1733	39.7442	42.9913	42.6854	47.3257	42.8831	53.0895	51.672	50.3558	49.4594	55.7888	39.3825	46.3578	46.1457	57.7689	47.2237	54.6779	39.6609	50.6429	52.2355	48.8559	44.2303	55.424	45.3956	48.7088	48.39	50.4873	41.3632	56.8079	43.0455	49.618	42.6129	49.1219	40.8784
AT1G02920	4.67084	7.8489	41.7965	68.8275	54.5722	12.1487	26.3423	7.11964	47.8846	20.86	17.4492	4.00087	43.5277	25.8439	31.7105	15.0518	190.63	27.7646	16.9202	9.76996	22.7187	12.5471	25.2797	117.79	200.235	20.8979	13.072	132.644	21.7836	25.6569	45.8718	27.4274	20.6964	10.6945	19.4689	19.2643	29.3012	16.9048	10.747	25.9632	25.8856	36.7739	30.2828	12.9392	15.5306	72.9475	150.7	15.5221	55.3232
AT1G02930	7.97503	21.845	197.016	235.344	258.431	29.4595	45.6135	16.5164	158.426	58.8982	67.8871	15.7336	106.438	78.642	103.501	41.6192	648.945	98.1748	38.24	18.6963	55.2656	23.2779	55.8478	265.397	665.545	37.7246	61.4185	223.682	47.8001	50.748	244.174	77.5685	72.8335	44.2902	241.757	90.8322	180.985	51.8622	17.2249	50.7935	48.8993	102.897	125.848	56.5117	98.584	111.481	731.884	57.589	236.33
AT1G02950	17.4086	20.1874	13.9092	8.53644	16.0855	16.4575	16.7108	24.576	19.0891	21.598	19.3546	21.285	11.7732	12.2805	11.8386	11.0801	10.7413	15.4637	11.304	15.0473	10.5456	21.5523	7.17324	23.0817	16.6498	16.6061	10.9395	11.4416	15.7508	11.6148	12.2466	11.029	11.6101	23.1458	12.0902	13.7405	13.2618	21.2969	14.7	24.1764	8.96206	21.7516	16.4923	20.5794	7.28875	13.0133	17.0241	8.78854	8.73396
AT1G02960	20.1958	20.0425	9.84073	17.1068	8.36344	18.2764	13.7306	14.1961	12.5519	15.4787	14.9533	15.6232	13.6334	11.0618	10.5664	13.1911	8.56106	12.8688	12.2182	12.4833	11.6273	16.6359	16.5874	20.1747	14.6317	16.8053	11.5417	19.2503	8.90575	16.0467	10.8645	19.7876	12.9264	17.3693	14.025	15.7632	14.3189	13.0401	12.3117	10.7441	11.0521	18.1951	8.65524	14.2393	13.175	14.9064	10.8801	16.6276	10.4034
AT1G02990	9.30821	7.54209	7.20262	9.12552	6.71413	6.76437	9.42459	7.89624	10.3432	7.32466	7.54319	6.92822	8.42782	9.37881	11.0601	6.88094	8.05564	6.99519	6.37223	4.24685	4.06363	4.35366	10.1939	4.14436	9.0884	1.53926	7.82432	5.32173	4.09442	4.12572	5.058	4.00737	6.96019	2.27735	8.31412	3.08387	7.46857	1.73142	6.47694	4.41869	7.13081	2.44509	7.32604	1.50336	6.891	3.73181	5.90863	3.39868	12.263
AT1G03000	12.7294	11.8077	6.66988	9.09764	7.31567	6.18585	9.69978	8.14834	7.33008	5.87308	7.63181	4.27694	10.8117	9.07418	9.78595	5.45787	7.16467	6.79804	6.50024	7.30742	4.60649	4.15296	9.6458	3.5361	4.27461	3.00204	6.74187	5.03037	6.2106	5.2136	4.71134	3.88657	4.85705	4.78059	5.29352	3.76789	6.39303	3.9196	6.38721	5.98139	4.41181	3.30988	3.70619	3.19842	7.77897	5.73857	5.7453	5.17776	5.0169
AT1G03020	4.16665	2.70632	3.96188	2.7423	4.04149	1.21316	5.35002	4.48927	4.64182	1.45053	5.1373	2.9242	3.00853	2.24074	6.26505	2.62918	8.3363	5.8327	4.4886	5.15711	8.06533	8.01067	19.1799	8.02479	7.74285	5.58478	5.51263	9.0589	3.07322	7.37213	1.27377	9.08758	4.19354	2.35636	1.75376	7.92172	3.33096	3.05832	7.77816	5.22841	4.48105	4.26368	2.11288	2.27574	4.81683	7.66074	3.65384	3.77058	3.81577
AT1G03030	13.884	10.108	8.71033	10.6263	10.594	9.95456	10.1378	9.60418	8.41224	8.64745	9.22695	12.3141	10.3314	9.29468	8.69815	6.42591	9.01408	9.29418	8.49507	9.97994	7.47076	8.43473	11.9108	13.5224	12.7966	7.85706	11.766	13.1124	9.3264	7.61305	11.5365	12.0156	10.1649	9.05102	10.7587	9.85148	10.7518	8.18816	7.51098	12.8095	14.3728	9.03603	11.1819	7.15776	9.46013	9.87522	11.8288	7.21143	11.0501
AT1G03040	19.8729	18.8509	11.6554	16.0749	12.5144	12.628	25.3067	19.3467	20.2763	13.7256	17.9267	12.0102	23.7052	26.1495	21.708	19.882	19.2651	26.404	25.7572	21.9211	19.8782	13.9334	41.3864	13.0552	46.1137	11.5985	22.3603	21.2335	13.9087	14.4632	25.3475	20.5852	25.4406	13.8073	37.9487	13.3999	34.6682	7.28085	24.7997	22.4451	19.687	17.5267	25.6741	5.35714	21.6042	22.414	28.0211	15.3973	31.6744
AT1G03055	13.5242	12.6085	5.99627	9.04651	11.0357	15.0871	13.1125	13.0067	11.6119	15.1107	16.4283	10.0445	14.5713	14.6539	11.7498	9.66026	9.0825	13.4501	19.9682	22.039	16.2376	24.8088	25.4287	19.7201	12.9755	18.8769	23.1667	13.0734	19.8238	19.0934	14.8495	21.9905	14.9004	19.2037	20.2361	21.4074	13.3846	16.3534	17.39	18.8692	12.0744	16.7981	15.7245	23.4948	19.6652	21.0186	15.5499	14.7559	10.6653
AT1G03060	7.05971	6.50451	4.58164	7.43485	6.12494	5.29087	6.10667	5.28317	7.42811	5.59024	6.84103	3.95731	6.75629	5.42371	6.41195	4.98971	7.34158	5.50423	5.62585	4.52968	4.96626	3.3979	5.16187	3.25178	13.7121	1.26116	6.0436	3.61429	4.46107	3.44654	7.4031	2.76929	5.14707	2.86665	8.03973	2.83679	9.212	1.08102	4.74016	3.96536	6.13899	2.2182	9.68387	1.55403	4.83084	4.15781	6.64641	3.35319	7.98335
AT1G03070	1.35661	0.445411	0.174483	0.461601	0.333521	0.337365	1.13474	0.592558	0.1459	0.683459	0.338052	0.416238	1.30694	0.172994	1.28717	0.511182	0.815568	0.784671	2.44692	2.2488	0.512491	1.10601	2.1577	1.40757	3.12272	0.283022	1.68327	2.71117	1.33497	3.05289	0.247473	4.25722	8.716	1.74496	3.1812	1.23886	1.95089	1.73617	3.01666	8.24554	3.17632	3.49989	1.65209	0.647892	2.11592	4.29378	0.803762	2.80709	2.24262
AT1G03080	20.6108	17.2208	22.1527	16.2441	23.573	10.8897	23.3742	25.2945	36.9413	29.0445	25.4045	15.8773	26.224	27.6881	30.879	18.3284	26.6153	23.4522	36.6026	31.4884	31.0797	20.9745	53.6098	22.5453	71.7192	10.3051	38.0923	32.3559	24.9437	17.7163	30.5721	19.6188	29.4205	19.2732	41.1707	16.2919	34.6642	5.77725	37.9668	27.241	25.205	19.6006	39.9747	7.30462	29.3785	21.8285	27.251	22.8104	53.9202
AT1G03090	22.8818	16.4892	8.57305	14.1427	8.73322	11.6488	8.2154	8.60642	5.41759	8.42501	7.59975	7.13887	5.385	5.49325	6.26073	3.21504	4.14872	7.3506	2.82175	2.69234	1.60792	2.16063	3.76983	1.63521	1.83273	1.92183	1.58487	3.26527	1.59681	2.56325	1.38043	2.30671	3.09567	2.34742	2.34285	1.57242	2.36367	1.52855	3.22537	5.1263	2.59515	3.72979	2.41342	3.42585	2.70031	4.22516	1.65574	2.28801	1.80866
AT1G03100	1.86321	0.691797	0.912632	0.707748	1.1016	0.967895	1.18867	0.930818	1.79237	0.877549	1.40962	0.270022	0.660482	0.872135	1.06048	0.684116	0.538422	0.624769	1.5085	0.919442	1.81532	0.553228	2.43066	0.477714	1.31266	0.211135	0.0817887	0.276626	1.42513	0.376362	1.05333	0.398643	0.190415	0.862787	0.531387	0.210528	1.6168	0.473379	0.715377	0.444436	0.84712	0.146383	1.43439	0.522968	1.12905	0.384448	1.43184	0.171433	1.68393
AT1G03110	4.38043	3.62777	5.91112	3.43349	3.96997	2.94359	5.37932	6.53762	5.93458	3.89068	5.58465	4.06815	9.53577	12.8865	11.2629	12.3135	6.74939	6.23654	6.78274	8.02391	8.91105	7.85945	8.10978	2.90648	11.007	2.31987	5.40685	3.28371	6.79034	4.71512	9.25874	3.35494	4.18737	4.35045	8.23961	5.13752	10.4482	2.04514	6.34987	6.09541	3.80947	1.82336	7.66919	0.87956	5.5164	4.09503	7.77005	3.94244	10.2014
AT1G03130	2223.11	2564.86	1818.05	1996.48	1244.14	1714.25	1708.35	1649.36	1047.85	1397.98	1274.89	1422.7	1632.4	1762.98	1289.76	1514.04	949.139	1402.96	915.628	1198.45	636.847	1008.12	704.948	568.355	470.199	637.224	834.042	743.59	802.467	970.428	550.07	551.559	572.538	947.535	303.887	527.035	557.641	711.71	664.471	902.082	390.823	705.745	440.546	698.051	491.143	870.966	415.56	841.571	296.397
AT1G03140	25.2076	25.8475	22.9306	23.5461	13.5165	14.4334	26.0988	19.693	16.7887	16.1194	18.532	14.5668	22.5741	26.0672	20.846	19.6306	19.9881	15.9965	15.4009	19.599	12.0483	15.5807	29.2586	12.5122	24.3952	7.0342	14.3198	18.361	11.8154	14.2529	14.2331	12.9516	16.1817	9.294	16.265	9.30992	20.7125	4.85056	11.4116	17.4715	12.1869	11.2192	20.0264	6.52491	15.1303	15.448	12.7285	11.156	18.9802
AT1G03150	41.8833	45.9619	32.325	32.0707	23.5872	39.1399	28.7688	23.8592	26.2815	33.4774	25.6609	29.3083	23.1379	26.3276	22.2098	15.8048	15.5048	21.3575	31.2536	31.8602	26.3698	28.0659	28.6121	33.8893	24.2339	21.2133	28.4765	38.5718	22.2574	34.8901	17.9481	21.0554	19.9639	27.495	19.9696	20.856	21.6349	11.32	20.6739	18.7934	28.076	18.3156	19.6452	18.0848	17.0101	31.2698	19.9571	22.867	14.1478
AT1G03160	32.4182	32.5357	35.8687	27.3933	30.9899	19.6901	33.8425	31.5688	40.2487	33.2839	31.5114	25.2373	40.9298	41.2043	33.9326	30.8824	31.9931	29.6056	28.7753	27.1309	28.4936	23.3112	37.3821	18.9579	38.0682	21.4658	29.9669	23.0477	25.5531	21.7294	25.9686	18.6076	26.0343	28.1965	24.5664	25.0253	35.8077	21.4603	33.2585	27.0963	23.6206	18.9027	35.6543	25.6101	30.5544	22.5503	27.27	22.3653	23.6838
AT1G03180	1.05581	1.07912	0.677738	0.525178	0.62431	0.279917	1.41955	1.30898	0.625582	0.983465	1.88706	1.15472	1.83019	1.47457	0.897702	1.24012	0.588853	1.33614	1.40258	2.78907	0.242722	2.36581	0.338822	0	2.1781	0.695415	1.18318	1.28802	1.20322	2.25039	1.00576	0.712555	1.17569	1.07294	0.310837	0.197761	1.59278	0	0.892512	3.25238	0.33897	0.722623	1.48905	0.295829	0.318669	1.47946	0.277692	1.02619	0.759679
AT1G03190	4.3261	3.9827	2.5327	2.37588	2.50115	1.8615	5.538	3.44579	2.1179	1.65598	2.6129	2.058	2.74141	4.71703	4.72218	2.58471	3.91799	3.25666	4.04413	3.18937	2.92269	3.34795	5.46049	2.96864	4.11848	0.943683	3.75641	2.07301	3.98644	2.50611	4.38358	2.92252	3.76242	2.58364	6.09728	1.48953	5.49388	1.20149	3.54505	2.18406	4.96026	1.94882	3.12555	1.4905	4.1957	1.54693	4.33036	2.01344	3.30544
AT1G03200	16.5684	20.4272	4.35555	13.9002	11.9421	23.4659	13.0008	6.23376	10.3398	19.2877	8.81211	22.206	1.82771	10.8901	14.2093	10.6484	3.79828	8.77179	10.9075	8.9514	11.5842	15.1299	24.8422	13.0845	12.5436	10.857	17.4455	36.7282	5.33432	4.88578	12.3813	25.9802	12.1703	11.4521	21.3085	17.4167	8.09436	10.9644	9.45061	6.71256	15.5559	9.41899	8.98516	6.91267	19.5165	10.1541	16.4293	16.9909	22.5188
AT1G03210	6.85319	6.39723	8.43285	17.2605	10.325	11.0236	8.66359	5.64993	11.2204	13.5045	9.32115	9.34001	10.3599	8.84159	9.15781	6.77154	17.4992	12.9998	7.71575	7.27022	7.86321	11.24	13.2874	26.4435	7.42327	6.76317	8.34796	20.437	8.44504	12.1954	6.21041	14.1073	5.11579	7.78039	9.94458	11.2189	11.4163	8.16667	4.62661	7.84956	10.0186	8.05238	5.92537	3.55382	11.8192	17.7373	9.38343	4.5812	9.08126
AT1G03220	10.9117	16.2603	21.6415	28.6214	21.834	12.661	17.0343	7.45713	10.2238	9.94594	11.4068	5.77843	9.40931	5.0675	18.3777	8.86344	25.5698	23.6224	2.8545	1.2873	2.73597	1.21787	5.50946	2.48592	12.9968	2.38508	2.91099	1.36534	4.39716	1.37962	5.47472	2.08187	1.492	1.49286	5.78999	1.8411	3.90347	2.67861	1.92864	3.12432	1.728	3.71126	1.13667	0.491241	2.91944	2.30182	6.33203	2.31565	0.668875
AT1G03230	4.3696	5.35546	5.55763	8.83993	4.86276	3.37859	4.93513	2.07288	1.80638	2.98125	3.69845	1.78079	2.25832	1.26227	2.46653	1.91683	4.12955	3.28016	0.87333	0.465762	0.701209	0.882829	2.29452	1.4895	1.87043	0.38862	0.579882	0.904539	0.767326	0.711573	1.06941	0.838998	0.284903	0.597984	0.856885	0.489002	1.12259	0.356474	0.490713	0.246622	0.439163	0.612681	0.679272	0.20167	0.982648	0.867305	1.43829	0.594847	0.291012
AT1G03250	37.0535	29.5009	31.395	31.7267	28.6007	26.5343	37.2515	32.9164	38.8372	41.2139	43.1558	39.2054	37.2187	37.6703	37.6094	31.7706	40.0172	33.4556	59.8136	46.536	47.4086	62.228	57.2783	75.0114	35.39	47.0066	46.7638	55.8907	50.3027	43.6505	42.9535	55.7691	35.4979	42.9838	48.1109	50.4736	36.2155	19.8465	36.1018	36.9838	40.2217	30.4495	42.0264	34.4282	41.0322	51.4693	39.4493	30.7333	48.1769
AT1G03260	4.77326	5.17058	4.4828	5.9296	5.89598	6.7683	6.42553	4.46535	5.48208	3.55331	5.73932	2.46876	4.64433	6.68222	6.68471	5.10311	7.24405	5.73751	6.39599	4.15374	5.84661	6.15332	5.70968	8.90968	5.74255	3.05325	5.50788	5.79264	6.25915	3.9936	7.82613	4.97635	4.75992	4.7646	9.02848	3.01324	10.879	3.49106	4.2539	6.02951	6.42509	3.04009	7.36989	2.29245	6.26568	4.20172	7.63795	3.29027	6.63876
AT1G03270	3.13624	3.14015	1.40348	2.25483	2.59033	2.13663	2.3642	2.62409	1.41718	2.13573	1.81644	1.21121	2.89926	2.15546	1.48777	2.05795	1.91587	1.98046	4.27182	4.04417	4.07402	2.92085	3.69833	1.99361	2.28121	0.636187	4.10955	1.12133	5.36074	3.75951	4.12766	1.65249	3.05398	2.56722	1.4659	0.741514	2.28953	2.25705	2.5215	3.74189	1.48341	0.986181	2.19789	0.779637	2.89581	1.15592	2.79001	0.897119	0.461491
AT1G03280	30.3517	30.5803	29.4561	26.3608	22.705	28.8949	26.7986	24.3957	28.3434	25.1494	30.189	29.8963	19.6262	23.5122	26.4241	20.6589	18.6984	22.4443	25.2042	19.5349	23.8939	25.5259	28.9241	27.6858	24.6576	23.2314	29.6641	33.8274	23.4544	23.0793	26.0551	28.0595	22.1031	19.989	23.7591	23.7335	25.5055	17.2357	18.0264	16.7713	28.9251	22.0944	19.6284	20.8244	22.6996	23.6707	23.1627	23.348	27.7586
AT1G03290	17.2843	18.5449	22.0799	26.6221	13.2714	18.2713	20.9187	15.1154	24.2122	19.1562	16.0605	15.2152	18.6693	22.4321	19.6234	12.9541	28.0887	19.3833	18.1845	11.405	11.3683	14.1643	29.4534	27.8568	31.0614	7.5972	20.8301	28.9853	13.1079	11.9595	16.8026	17.8639	16.71	10.3158	22.1885	14.0518	25.7368	7.81109	12.1925	17.3873	17.583	12.4246	17.6052	7.1875	19.4307	18.5431	22.6656	12.7946	23.4734
AT1G03300	9.66864	2.91084	2.42121	0.833113	2.26104	0.499399	2.22589	0.391405	0.824751	0.34293	6.76562	0.0854557	2.33211	1.65424	3.35057	0	2.59998	0.0908139	0.940382	0.34741	2.35319	0.169249	2.25456	0	0.103578	0	1.624	0	2.18227	0.155353	0.760306	0	0.869383	0	0.834969	0	0.388404	0	0.916404	0.338299	0.154149	0	0.125048	0	2.45923	0	0.749312	0.111575	0.260866
AT1G03310	46.1584	48.0288	30.2366	31.5246	37.8391	49.4814	45.1571	43.2797	31.5012	35.2586	39.2119	49.8926	47.5375	40.9463	41.7779	38.033	23.7489	50.0904	52.6437	63.3963	38.2549	62.7567	79.4782	50.5844	19.3965	49.0003	53.8989	58.034	48.2492	56.5503	48.7769	76.1634	46.2868	76.2015	40.4179	64.4698	47.7662	58.4498	47.2651	64.28	48.4115	45.5115	44.9674	73.2408	54.0107	81.3581	47.0429	76.0347	39.2736
AT1G03330	40.2938	38.8343	50.6715	41.2964	31.3604	38.5769	36.2344	45.2685	46.8782	39.635	45.0717	42.7062	50.6134	57.0092	43.5701	49.9457	48.6058	40.5953	39.7049	40.1552	36.7879	44.2015	40.2444	41.0947	34.7508	31.5563	35.6228	39.627	31.7502	40.3904	33.9091	33.5311	36.7023	50.1306	47.384	40.6813	41.5375	39.6695	38.1487	40.269	36.8916	39.4789	34.802	37.1464	38.0332	41.6799	43.628	27.8349	29.0336
AT1G03340	2.41527	2.51636	1.80363	2.75023	0.600682	1.81628	3.30157	1.28623	2.35896	1.95993	1.92733	1.59257	4.25504	2.72417	3.5143	3.27358	1.96507	2.39884	6.30472	4.03826	2.86729	2.31458	6.94291	2.59969	3.01055	1.16136	5.29824	3.66001	3.39819	0.697206	3.01313	3.60845	4.25744	2.06501	3.97458	1.90942	3.62475	0.344253	1.77013	3.05368	1.98157	1.19081	2.14725	0.187713	3.66818	3.94446	3.32704	2.71743	2.38132
AT1G03350	26.575	27.0504	25.3713	22.4678	22.8593	13.6312	37.7	32.8614	29.4296	25.2375	28.8264	21.6139	25.9238	21.455	24.6359	15.6892	17.9134	14.1341	28.2924	22.8493	24.9164	19.0803	42.6961	12.7866	74.5915	8.62993	26.5371	20.2112	22.938	17.537	42.9817	15.6362	22.167	11.2614	43.7465	12.1382	55.5149	6.42724	22.078	16.8305	44.4485	10.4457	66.3255	3.01211	25.2069	18.9356	30.541	10.9488	56.0756
AT1G03360	2.32917	2.2931	5.74196	3.70736	5.48377	1.20558	6.2912	6.64828	5.6103	3.14802	4.7229	1.42379	16.6922	14.1533	12.962	11.7147	10.8033	6.97606	16.7592	15.2419	15.752	8.69367	16.8968	3.19969	19.8048	2.37868	9.82832	5.52827	19.3222	5.91807	25.9681	6.61686	17.7572	6.08467	27.0062	6.15029	25.5257	2.61589	11.4348	12.0323	20.5151	4.32532	19.5251	1.20141	15.1541	6.81389	22.3105	4.14618	23.1643
AT1G03365	11.4181	10.2005	6.89596	5.34754	6.61962	3.20811	10.8337	6.12891	7.64237	4.39656	7.99021	2.73203	6.72345	8.24936	7.49024	3.37259	6.03428	4.62503	10.2379	8.60048	9.23867	4.37919	12.505	2.06737	10.9918	0.826331	9.6583	6.06919	9.46871	3.57914	8.31586	4.02824	9.51711	3.20203	11.4891	2.19303	11.6318	0.871494	8.18223	6.30971	10.0792	2.18525	9.0209	0.871065	9.6247	5.3831	11.2391	3.2984	8.96188
AT1G03370	5.9929	8.78542	20.9856	21.2832	32.2412	9.26562	11.7301	9.18514	21.5983	8.98036	25.5255	7.07451	7.6321	6.6752	13.3556	5.00155	40.5201	8.14182	10.0721	4.99952	30.3577	3.22755	14.3352	8.04882	45.3358	2.2015	18.4343	10.25	26.9521	4.50941	34.0923	3.942	19.8508	3.18853	32.6471	6.00914	36.9468	2.26561	6.37305	4.242	33.0988	4.5462	36.3034	1.60818	17.7367	5.16622	36.0158	2.21769	33.701
AT1G03380	10.4042	8.21014	4.90225	4.71427	5.22543	3.94653	9.25453	5.85678	4.82468	4.37323	6.7642	4.90637	8.07003	7.87363	6.988	5.30384	6.43936	5.8488	3.90624	2.04771	3.60439	0.760569	9.08005	2.09054	5.88404	0.517647	3.88561	1.83754	3.90521	1.57562	6.1058	1.34869	4.26365	1.15156	7.39939	1.21507	5.85958	1.11067	3.44647	1.48583	6.16297	1.41394	4.7013	0.446966	4.48343	1.71098	6.36706	1.29501	6.39697
AT1G03400	24.9848	25.9339	38.4815	41.8948	30.2123	33.9824	38.5763	26.2127	34.9533	40.3378	31.3972	28.5681	26.1759	17.0477	14.7671	16.1451	35.9445	28.8352	20.7185	20.1535	19.0874	18.3065	23.1112	19.1609	32.1743	11.4817	28.6935	24.4229	28.418	18.0417	22.3328	18.9639	14.1097	18.8747	22.2742	14.5131	42.0667	13.9366	12.5188	13.7183	19.7615	14.2577	26.295	6.09006	14.9008	20.9582	23.331	13.1211	21.3356
AT1G03410	5.39533	4.72741	3.99699	3.74344	3.06343	2.28025	6.07522	2.49517	3.99617	2.72966	5.25684	3.70815	5.92806	3.90539	5.1069	2.52904	4.1477	2.44199	10.8506	8.16685	5.52007	4.71236	12.1004	3.47397	11.7465	1.06823	8.10764	5.79321	5.91136	2.57002	4.16036	3.97483	4.56375	3.22587	5.61277	2.32145	9.25683	1.75916	6.09661	3.21103	6.85154	2.03739	9.54767	0.666281	4.9461	5.87226	3.0307	3.05304	4.06279
AT1G03430	25.7232	22.3994	37.7187	35.6385	22.5074	25.2009	27.419	21.2639	29.8212	24.7794	26.3513	19.8332	23.9326	27.3158	28.616	21.1792	25.7933	22.8799	37.0435	29.6234	25.2866	29.5043	56.9264	37.7929	53.4974	21.7997	37.4636	46.4729	23.7235	30.3777	24.9302	28.9193	27.2998	18.4947	28.3257	25.6478	36.4099	13.3807	17.0732	23.0477	27.3009	14.8201	27.6178	11.4081	36.4273	26.3337	30.3997	20.1006	32.4735
AT1G03440	8.4563	6.57093	6.17454	3.82173	4.39199	3.61053	7.96255	3.77828	6.2654	2.09711	6.57552	1.77099	7.83296	3.45794	8.39283	3.13228	5.80115	3.42922	11.6755	7.16275	11.6108	3.7132	9.593	2.29345	6.58403	1.45723	14.0269	3.31215	8.00515	3.96259	9.39326	2.15423	11.7804	0.921334	6.48162	1.1801	4.09323	0.55651	9.31574	3.69751	4.43522	0.53956	2.27124	0.452984	13.1998	3.90774	8.07022	3.84466	8.05933
AT1G03457	2.6011	0.925327	4.26176	1.46479	15.0762	4.58598	3.5495	7.01173	4.13894	3.94976	12.7238	1.44418	0.548016	0.0991973	1.07295	0.521598	3.59841	0.355215	1.08638	0.313026	6.05965	0.208567	0.42523	0	6.61402	0.316662	2.26795	0	9.93105	1.54503	16.4366	0.148067	6.14657	0	5.41621	0.421345	3.34037	0.71519	0.366795	0.527706	8.34719	0.215369	7.17463	0	2.6001	0.394062	6.4135	0.270609	15.4129
AT1G03470	3.11928	3.23734	2.42742	1.69637	4.295	3.95323	3.31146	2.58775	1.20833	1.29198	3.35416	0.796738	1.91571	1.07136	1.5944	0.5267	2.21598	0.725399	2.84451	3.17097	1.78314	1.18682	3.8917	3.7282	2.80013	0	5.60093	1.79363	4.92846	1.77259	4.80699	4.61048	10.4643	0.946282	3.05568	1.24791	2.23903	2.20683	3.64526	3.67595	7.32593	3.67895	1.87677	3.07225	6.61369	1.88247	5.46385	2.97636	2.2024
AT1G03475	153.623	176.72	149.63	176.997	179.433	188.943	160.331	179.61	159.245	174.034	162.018	159.182	125.116	121.894	100.504	114.337	116.726	144.419	153.103	216.623	149.127	220.02	149.322	201.132	110.154	225.303	136.745	156.036	170.562	222.615	143.426	192.24	104.178	180.654	101.222	151.157	152.652	225.118	134.338	179.484	132.661	166.641	148.823	234.767	109.074	188.16	103.827	138.435	82.5499
AT1G03510	2.06208	0.775292	2.2696	0.726847	2.06129	0.86763	1.35456	0.560541	1.22912	0.144668	3.61408	0.430121	0.686723	0	1.12458	0.152842	0.733314	0	1.35309	0.143468	2.48427	0.279765	0.210655	0.484898	0.864094	0	1.51227	0	4.66242	0.250262	4.37319	0.432931	1.44566	0.182356	2.28407	0	0.849915	0.201859	1.0125	0.192284	2.119	0.15517	0.832701	0.227268	0.832359	0	2.93326	0.182196	1.7403
AT1G03520	13.1756	9.06098	7.05971	6.92222	9.32238	6.4971	8.30888	2.95198	5.6373	3.44525	10.8348	1.9863	7.56552	6.34659	9.83798	3.24083	9.17076	3.98146	4.73948	2.88709	7.3064	0.697991	6.61494	1.58726	4.86175	0.154471	8.63345	2.63948	6.0559	1.72155	6.79914	1.16975	10.0187	2.5419	5.42173	2.13651	6.32351	1.26911	5.43521	3.25584	5.87428	1.22138	5.42472	1.23953	10.2645	4.39748	6.16727	1.07829	7.52141
AT1G03530	2.29947	2.49917	1.45665	1.46033	3.04339	1.0727	4.85649	3.07463	2.619	1.44531	3.19691	1.94835	6.74313	7.0893	5.8264	5.91907	4.43728	2.89215	5.2906	5.1713	7.06598	4.10547	8.56473	1.48185	8.79321	1.1184	5.13145	1.9247	6.77053	2.26935	10.3158	1.86079	5.98052	1.97157	7.90312	2.21228	11.0869	1.24198	4.76264	2.234	5.00602	0.942481	6.14601	0.882837	5.49228	2.06843	7.08834	2.24149	10.598
AT1G03550	9.07863	8.13877	3.37935	5.97904	5.48297	6.60772	5.34074	3.19408	2.90504	6.1491	3.99185	5.35549	4.57688	6.89071	6.35644	6.85637	7.52326	7.3278	5.34708	4.9207	4.12254	5.07725	12.7317	13.6607	5.45432	4.61548	6.86437	10.4777	5.01296	3.80458	5.93151	7.6702	7.34216	6.14115	4.56412	8.55639	6.63049	7.58468	2.98351	9.29046	6.7033	5.93431	3.3619	4.64125	9.53779	5.97338	6.82308	8.72187	6.94933
AT1G03560	5.96336	5.55832	7.19619	3.50354	3.95567	3.50127	8.41147	5.25567	7.15879	1.70713	7.63872	2.73145	5.40093	4.18832	5.47742	1.7485	4.87991	2.18074	5.83467	4.78413	6.16383	3.92063	10.3341	2.47294	6.50301	1.28885	6.09435	2.3618	4.74881	3.82687	7.21677	1.3432	3.27265	1.84826	5.8617	1.70783	7.57609	0.675991	4.29639	2.14953	6.0819	1.39741	6.63531	1.01159	3.73566	4.03712	3.1678	2.25328	7.72137
AT1G03590	11.2487	9.27311	12.4807	8.26799	12.5498	6.70103	10.4802	7.7926	14.7774	5.38662	13.5569	2.45396	6.55975	5.09107	8.73296	3.98583	14.1352	4.66104	5.29056	4.38275	9.82043	2.12524	7.5855	1.8301	34.9021	1.24936	11.6865	3.21004	7.75425	2.6157	14.9841	2.36863	12.5746	1.55324	25.0442	1.11544	20.0586	0.745177	11.1443	5.10399	13.4607	3.69312	14.6737	0.234702	10.0262	2.45194	12.8823	2.17241	29.9531
AT1G03600	381.644	411.549	227.216	353.534	316.679	358.097	348.782	334.902	312.013	360.565	283.053	310.194	277.935	251.783	199.563	278.26	159.402	300.124	278.135	377.437	232.192	357.651	220.536	215.311	127.52	314.335	224.818	216.984	264.808	338.65	175.574	231.528	159.003	318.653	115.808	198.194	224.853	323.652	245.29	266.663	170.714	239.341	205.027	359.403	173.106	309.135	130.443	221.493	70.5291
AT1G03610	28.2603	20.547	26.7525	20.1124	28.9575	7.15961	19.8632	6.28603	20.4102	4.93871	23.2352	2.21444	17.6243	11.5571	28.9246	7.21608	22.3001	8.19838	22.2205	7.72892	14.7468	3.55195	14.0666	2.17348	13.0597	1.2701	21.3338	6.82274	16.6914	3.16629	11.8399	2.2077	21.0091	2.44482	15.066	3.26722	10.3433	0.823723	17.1732	6.37314	16.1997	2.16179	15.3465	0.840896	19.4408	8.45887	15.6007	1.4419	12.421
AT1G03620	2.22636	1.26554	0.663313	1.71394	0.7652	1.12203	0.701613	0.399581	0.656879	1.05431	1.70913	1.04961	1.40007	0.839182	0.527944	0.888083	0.578588	0.485597	0.46999	0.298818	0.676308	0.594713	0.215705	0	0.177455	0.598756	0.967807	0	1.32807	0.272728	1.21	0.216105	0.966368	1.33752	0.242395	0.152233	0	0	0.268876	0.574313	0.264703	0.136945	0.598021	0.421475	1.13967	0.283987	0.644972	0.267143	1.34237
AT1G03630	386.025	441.332	336.153	327.469	377.517	417.301	369.535	470.659	342.922	380.625	299.48	363.396	358.728	317.497	260.585	309.094	194.091	337.881	345.162	485.684	311.526	433.835	333.723	319.457	171.785	428.222	266.702	299.74	373.416	419.609	254.665	373.643	237.439	453.869	165.644	319.715	284.746	506.487	295.847	441.061	294.959	357.12	309.373	548.118	242.869	440.787	237.753	382.84	167.701
AT1G03650	1.99119	1.40244	3.37469	3.1322	3.82658	1.57054	4.31852	3.66599	0.994084	1.42103	0.98901	0.939467	1.90134	1.7119	2.69962	3.03148	3.29277	3.29195	1.13552	1.99902	2.1048	2.90392	0.708927	0.836565	2.59452	2.00771	1.13827	2.2469	3.51676	2.23162	1.69576	0	1.73814	2.5029	1.17082	2.02909	2.19264	1.01689	0.429217	1.9026	2.12973	1.85238	3.84199	0.376451	0	0.914859	1.37542	1.24654	4.64346
AT1G03680	556.466	635.093	511.016	622.909	544.058	758.425	573.492	664.297	546.783	703.305	512.215	807.109	562.636	614.122	488.78	673.179	534.04	728.314	590.079	747.984	570.274	804.249	625.761	804.245	398.783	875.638	552.555	751.791	656.093	873.461	542.875	856.397	489.168	744.884	483.154	795.922	553.944	901.405	582.087	746.578	575.414	753.325	537.661	906.402	556.602	839.845	486.736	755.272	412.495
AT1G03687	9.20515	6.19249	5.95088	6.60618	6.00079	5.26556	9.38746	7.89834	7.54845	6.23487	8.53399	5.64778	9.95419	8.53139	5.78474	8.20434	7.19546	6.34597	9.87514	11.5965	8.70676	8.84966	9.26142	7.40773	8.45496	5.49205	7.56184	6.95067	8.68414	7.71084	7.83467	6.61783	6.70929	8.85683	9.99252	4.68737	7.9685	5.835	7.13785	6.78133	5.0811	5.99095	6.5073	6.30006	6.46381	9.0155	7.26663	8.30086	4.58831
AT1G03730	7.92538	3.03561	19.404	1.96355	13.9354	0.827456	9.48604	0.504316	10.2148	1.28429	6.40605	0.142968	7.74943	1.95879	9.12017	1.38331	8.80285	0	5.78448	0.999964	8.12349	0	3.42368	0.239856	7.83762	0	9.42205	1.84805	9.29984	1.31481	9.61051	0.2126	10.0453	0.192342	6.40972	0.9188	3.86853	0	8.8067	1.33663	9.29022	0.611091	5.83502	0	8.16426	0.28064	13.5769	0.189944	9.25027
AT1G03740	18.7331	25.2139	31.2707	33.5233	60.5296	17.9305	33.3596	16.8842	69.2832	20.6617	44.2495	18.1018	15.3064	17.4333	40.4099	13.0069	69.6285	17.6032	13.8357	3.8385	35.7023	5.72831	16.3575	7.04454	98.7687	2.60913	32.09	13.4874	26.95	5.11711	66.2398	5.85131	54.5207	3.47786	49.2124	6.61161	42.4484	1.63733	17.6123	4.13605	74.9317	5.86906	66.3483	1.66346	38.0822	4.8529	57.4712	5.81506	77.3207
AT1G03750	3.63624	2.10366	2.24091	1.23925	1.27509	0.424755	2.6993	1.62364	1.74855	1.1367	1.49577	0.0632283	1.88952	1.34985	1.79388	0.936729	1.36689	0.461087	0.684119	0.694024	0.466543	0.492495	1.9368	0.107691	1.44106	0.0631704	1.26086	0.838548	0.679821	0.222663	0.987951	0.186926	0.538493	0	2.1944	0.131164	1.39942	0.0866182	0.664668	0.739071	2.61717	0.201923	2.52126	0.289451	1.67152	0.477697	1.26587	0.240545	2.45188
AT1G03760	3.35438	2.65515	6.35409	3.60421	3.10436	1.36161	3.28666	4.89176	4.38007	4.06976	3.45345	0.807754	6.09903	10.4966	9.16495	5.61383	8.68829	4.37357	3.31605	5.59674	4.83039	6.43347	10.8877	5.63618	14.7017	2.29489	3.37386	3.60441	6.89414	5.6085	5.23721	5.48862	6.66615	3.42983	12.7578	2.83675	14.5382	2.05933	6.30269	5.16821	10.6636	2.69289	10.2022	1.03664	5.63946	2.80991	8.00777	2.94211	13.9301
AT1G03770	3.27881	2.83674	3.11335	3.12174	3.58205	2.72329	2.64859	2.40323	1.52237	1.41638	3.66159	1.73646	1.78647	2.78692	2.07668	2.15623	2.93743	0.901908	2.04288	2.04864	7.25122	0.56626	3.67816	1.43234	6.89104	1.1559	2.99595	2.08555	4.78174	2.32308	6.73046	1.27558	4.65829	2.30978	6.07828	1.61004	5.67418	0.478182	1.23059	1.21894	6.98495	0.918924	5.73478	0.854943	2.82011	0.785276	7.97561	1.46769	8.24592
AT1G03780	0.97996	1.04186	1.21635	0.211726	0.806841	0.194163	0.611641	1.01761	1.06256	0.293331	1.44862	0.29446	1.22799	0.227045	0.479511	0.448983	0.504054	0.133661	0.304463	0.679122	0.928029	0.25175	0.35906	0	0.136549	0.201787	0.367072	0	0.976931	0.244208	0.706967	0.086096	0.167553	0.0754707	0.0987286	0.063445	0.189719	0.0862485	0.524097	0.240728	0	0.135082	0.339077	0.0940183	0	0	0.156447	0	0.0867401
AT1G03820	8.96245	16.4057	3.77453	4.95605	3.88632	4.87848	6.11301	4.86187	7.68105	3.7154	6.92037	5.46971	4.84693	7.01798	4.19709	2.27204	1.92633	4.5092	11.0678	16.68	6.33446	10.0463	9.73855	3.31299	2.79208	2.56048	4.84793	2.04898	5.68766	1.41856	2.35702	17.4828	2.21163	2.20153	1.85666	1.97842	2.63801	5.09068	5.42602	18.6484	4.11686	3.50955	1.95847	3.85735	2.14813	3.99591	4.39706	2.71916	1.15979
AT1G03830	2.75216	3.02694	1.39583	2.27077	2.91255	1.49969	3.78543	2.73836	2.01109	1.77212	2.33829	1.20478	3.1274	2.86118	3.50391	1.88249	2.46531	2.27535	4.16712	2.27556	2.06103	2.03346	4.62443	1.07499	2.87454	0.460278	2.36392	0.689762	2.1518	1.72928	2.45795	1.08656	2.24548	0.64338	2.22994	0.991227	4.00318	0.077791	1.9826	1.70651	2.1258	0.914405	3.03753	0.955655	1.89211	0.740737	2.39798	1.19592	3.67404
AT1G03860	28.7037	29.8097	42.6748	35.7004	30.8418	32.5882	30.4589	49.0578	29.8841	30.2793	29.9671	37.9624	48.4421	48.5922	44.5975	63.3489	57.9083	54.1821	45.1161	73.2817	51.1417	60.571	55.8608	73.2761	77.353	65.0276	42.8582	56.5184	53.1864	90.1797	56.4396	79.2835	78.5873	63.3186	76.2836	67.2422	88.0605	103.301	64.2546	80.7242	54.2466	76.7704	62.8196	70.2777	64.9367	77.1339	80.2315	83.3939	68.0652
AT1G03870	144.716	63.2327	51.9311	44.4093	132.644	162.627	119.704	114.973	58.8147	51.7172	187.261	48.6896	5.88865	3.75628	41.1976	4.95974	64.944	8.60225	36.382	29.0463	49.4256	26.5514	6.42103	8.45497	14.1322	15.104	39.4916	6.88451	53.2845	22.463	57.2574	14.0759	23.02	9.66222	26.5051	4.12847	23.7516	14.2911	20.8259	7.56654	44.5402	5.53261	37.855	20.7897	37.4	18.0109	47.1728	12.7337	31.1262
AT1G03900	39.4348	37.7833	37.1199	49.7844	35.7076	43.1442	41.2018	44.6796	43.9181	48.0873	41.895	60.3113	40.8152	48.322	42.6827	47.4715	53.9145	59.7388	49.5927	51.8851	51.9461	67.5534	72.6842	98.4821	76.3426	76.9366	59.4913	73.1785	43.2676	60.3838	53.8039	70.823	54.7672	68.326	74.5555	69.5283	72.2518	58.7242	47.6747	56.7114	61.7239	79.2666	66.7951	63.1134	62.6871	60.3062	68.179	62.173	64.9738
AT1G03905	0.969442	0.654958	1.46966	0.636887	2.65571	0.886672	1.73574	1.28428	1.16098	0.941065	1.11975	0.539786	0.835499	1.49866	1.68941	0.816685	2.53894	0.595476	0.42421	0.964178	1.52915	0	0.326816	0.930671	7.00395	0.566934	1.43362	0.748016	2.15604	0.250285	3.33192	0.394189	2.47971	0.351587	3.51582	0.701403	3.1432	0.19012	0.617746	0.176373	1.92964	0	5.5465	0.2105	1.03346	0.885919	3.16975	0.354302	8.97792
AT1G03910	26.6113	22.0264	24.167	22.2916	17.4358	11.4011	22.1163	20.0995	19.1954	16.1698	15.0016	12.15	25.2223	21.7286	23.174	14.8961	14.9575	14.2181	27.7065	21.9819	23.1509	17.0126	31.3494	10.6494	34.5317	8.50355	20.2278	13.0567	19.1004	12.8547	18.5431	8.95189	17.4862	11.2723	21.3921	8.78337	28.0779	4.67253	19.9777	18.1669	20.3991	10.4538	26.5937	4.47163	18.3316	17.337	18.1834	9.1889	24.2352
AT1G03920	1.20926	1.91805	1.20167	0.554796	0.99239	1.17836	0.734638	1.02246	1.02865	0.702444	0.506602	1.49867	0.877619	1.4746	0.299163	0.60708	0.599384	0.922209	0.405375	0.705043	0.750358	1.20621	0.506885	0	1.03646	0.354302	0.715393	0.233348	0.732885	1.26767	1.18631	0.379141	0.366595	0.437704	0.40877	0.265387	0.774574	0.237507	1.66779	0.896141	0	0.64909	0.856645	0.395928	0.479163	0.487939	0.607504	0.657501	0.126828
AT1G03930	43.0343	43.937	36.258	32.8498	37.3458	43.869	45.3298	42.0298	36.9717	40.6594	28.9453	35.0876	36.6736	40.8944	40.1872	41.7551	25.2747	32.7895	23.7406	26.4258	26.4565	27.9438	22.5248	20.0655	19.7033	20.7756	22.1108	18.6842	22.9752	23.9039	23.5311	17.7363	12.2825	18.5419	17.1186	20.8141	19.8563	12.554	23.7161	18.6156	16.7435	15.0716	15.8966	12.9673	16.3221	18.1679	15.058	14.5492	18.1016
AT1G03950	22.9972	27.4808	33.7159	23.9176	15.997	24.4546	27.3607	22.052	22.8171	29.3075	30.6182	36.5282	21.9525	23.3857	27.8977	22.9682	30.5801	30.517	16.778	13.8234	17.706	21.0774	37.9718	39.8171	26.6776	25.7114	24.0116	33.8038	18.1081	22.009	18.3139	31.0247	21.4502	25.6403	29.4869	36.521	21.4867	27.0301	24.0387	21.3908	30.0055	33.3956	16.1611	19.7986	20.8753	25.9476	27.2731	31.6746	30.987
AT1G03960	9.21567	6.40058	9.20019	5.94614	6.57453	3.83199	10.4443	8.40106	14.862	8.09291	8.30776	3.95659	7.97982	12.1513	11.8865	6.31288	6.60162	6.38023	11.2669	9.97487	9.38002	7.29158	14.3544	5.4709	8.9802	3.04643	9.98037	9.04178	8.75092	7.18262	9.2937	5.41508	8.41182	5.31028	8.73747	4.51414	10.611	1.21037	8.2975	9.09183	7.84793	4.29713	7.60092	1.7788	11.0303	8.33074	6.11547	4.51998	7.88065
AT1G03970	66.3506	29.8811	80.7726	30.8966	47.2985	14.0998	41.0424	18.6299	44.4453	12.0282	71.5263	10.8566	40.0709	18.8618	57.6067	11.8204	40.5063	12.5897	42.4608	10.5031	39.7287	5.53963	56.3306	9.43559	38.0866	2.60308	47.3617	22.6877	31.1081	4.92144	39.1416	9.19641	45.0822	2.72259	42.4719	6.93674	33.097	1.09213	38.9288	9.37757	49.7847	8.49289	36.7872	1.21844	45.878	8.15802	34.7296	5.39834	50.3522
AT1G04000	8.91073	2.80509	4.02065	2.06932	5.12586	0.876452	7.12671	3.11434	4.36966	1.60419	4.08691	0.652981	8.28983	6.39771	6.75558	3.57092	6.65093	1.28448	9.06159	2.31799	7.01434	0	16.6777	0.350145	13.2989	0.32365	4.85679	1.21625	3.24478	1.56854	3.89939	1.67142	6.1916	0.140993	11.6406	0.644176	8.19686	0	5.67072	2.42701	6.78491	0.433537	7.40838	0.167006	4.18356	1.8294	5.14141	0.416904	7.86879
AT1G04010	2.68704	1.77435	2.67666	2.89058	2.45753	1.46566	2.78308	1.99506	3.34035	1.02531	2.77995	1.17872	6.81211	4.06535	5.39351	3.46236	3.79765	3.15817	7.50275	5.5716	7.97706	4.66659	9.48633	7.97525	7.45752	3.12578	11.6298	5.48351	4.89153	5.78659	6.4819	6.17738	5.49354	3.82234	7.6305	5.64725	4.63704	4.39405	5.68321	5.53718	3.8062	3.91093	5.17693	2.65797	9.00258	3.70717	5.13765	5.27435	4.66144
AT1G04020	3.45571	2.32452	1.67221	2.22961	3.17403	1.45669	2.12583	2.62873	2.3234	1.89024	2.39688	1.28029	1.94044	0.684163	0.637632	0.84697	0.970047	1.54985	3.8519	4.28197	1.98473	3.35817	1.94267	0.11989	1.51224	0.29579	1.25241	1.0311	3.01205	2.39113	1.3132	0.707712	0.295896	1.30537	0.443366	0.483585	3.1912	0.288544	1.68381	1.52609	0.854918	0.598007	1.93877	0.851492	0.749456	1.30783	0.392349	0.607005	0.102487
AT1G04030	2.8872	3.75667	2.65829	2.06399	3.71311	2.68001	2.21634	1.37557	1.80231	1.43127	3.18159	2.2695	3.06532	1.76302	1.55314	1.00672	2.10425	1.80959	2.11191	1.64863	1.88485	4.2812	1.98866	0.790582	1.47039	0.473058	2.22811	1.66277	1.97123	1.61027	1.52886	1.03205	0.634851	1.36169	1.98637	1.45336	2.18353	0.494782	1.12095	1.06717	1.68754	0.641833	1.68013	0.542714	1.49848	2.66957	1.67728	0.903608	2.09677
AT1G04040	35.9376	30.3174	52.7838	41.5027	83.5246	95.7944	132.315	121.147	131.014	76.6275	151.468	177.577	17.785	41.1536	18.617	14.7011	70.4712	26.1392	89.5762	105.031	77.128	134.526	19.0446	64.3352	55.9076	36.9115	64.7393	22.2241	65.4238	91.4785	84.5726	32.2796	33.1521	43.9469	134.593	24.2532	87.0397	37.4666	54.024	39.7779	32.0762	69.6153	50.0738	20.8453	78.7974	39.5513	59.5037	21.5886	39.3372
AT1G04070	3.08329	6.17666	3.88852	2.58667	4.60539	2.49237	4.52768	2.60912	4.84491	3.01171	5.92286	3.80218	5.80853	10.3468	6.96161	4.58689	8.0559	2.06867	5.77399	6.16996	8.80033	3.01894	11.8173	1.91121	9.378	1.94019	10.0394	2.4395	12.7864	0.692802	13.5308	2.27173	6.05308	6.0047	13.5625	3.62793	18.2164	0.542497	5.45771	3.98097	7.44076	1.62433	9.47977	0.605016	5.79789	3.67643	6.07273	1.99926	16.0252
AT1G04080	33.6965	32.9596	41.9238	39.7665	50.954	34.8242	39.7612	40.573	55.1451	51.8746	45.8368	44.9022	41.5075	52.1676	43.4225	50.145	51.2945	46.7378	37.6396	42.4054	55.5446	42.328	44.9973	45.2598	60.7989	36.8888	43.8623	49.8718	56.8409	41.3689	56.2053	40.7115	52.333	40.542	55.5659	38.1058	59.4567	30.0983	43.5284	38.0535	56.627	39.4739	64.1755	35.4509	41.3017	35.3763	47.4617	38.1634	57.4802
AT1G04100	4.29342	2.14131	1.15684	1.44897	2.62885	1.42333	2.87859	1.91281	4.51678	1.55223	2.35619	0.855485	2.82194	1.01423	3.79172	0.988291	2.76126	1.05188	2.17492	1.44219	4.18014	1.13241	4.58275	1.18941	8.1993	0.143623	2.46846	0.915836	3.58531	0.769673	5.14419	0	2.36531	0.359419	6.65266	0.439342	6.3856	0	1.23822	0.733069	5.9199	0.148832	11.6816	0	2.3378	0.266594	3.79044	0.35994	6.18532
AT1G04120	9.09829	9.38814	9.94809	10.2116	11.4974	7.59099	11.867	15.6988	20.2667	13.6906	13.0452	8.59911	17.9673	18.3113	17.7523	15.0645	17.9919	15.5678	27.8164	26.7334	33.3585	24.5911	32.0602	28.3242	51.9434	16.7354	32.4434	31.0774	23.8349	25.0941	36.1633	24.3192	31.566	25.4183	34.703	26.3565	37.8813	13.8208	38.5583	26.4144	20.401	18.4997	26.9377	11.2639	33.6934	25.5369	30.875	26.0696	38.9687
AT1G04130	8.8171	7.13076	6.83658	6.80097	8.80068	5.60647	6.67476	6.57721	6.42733	6.78682	9.1851	8.07246	11.4683	13.6339	7.1262	4.49076	13.3473	8.45208	46.1819	58.6866	39.3708	45.8618	38.6198	38.6064	31.9084	21.4505	50.4061	59.8238	49.885	50.3198	36.8394	44.3084	46.239	31.3525	41.2811	34.0747	25.386	19.8006	45.1821	55.6059	28.8816	31.8113	26.6777	15.2849	37.0945	40.5057	43.7761	45.4184	31.832
AT1G04140	31.2176	27.4127	19.9913	29.9063	24.3213	26.024	31.2463	22.7053	27.8575	23.3945	25.7595	29.4226	26.5238	29.0872	28.9567	29.9877	32.4148	29.3288	27.1906	29.1433	23.8591	30.3684	36.2767	28.7477	32.8822	19.9934	31.1238	31.8038	22.1264	27.0413	25.0938	24.6389	24.2899	23.366	34.4838	24.6579	37.1351	12.3484	22.6239	22.6474	26.2736	15.6971	32.7889	16.1596	30.9817	25.2095	30.0845	24.4722	34.4767
AT1G04160	3.22421	2.80491	3.42468	2.57368	5.7204	1.53712	2.87239	4.50313	5.92783	3.55256	4.81021	1.37934	5.22698	4.70255	3.88323	2.76506	5.24756	2.72969	4.52371	2.69003	7.10731	3.64276	3.15851	2.37893	13.3258	2.84924	4.68113	2.1663	6.44813	2.78614	10.0794	1.3071	4.89725	2.04221	9.76952	2.36898	10.1701	1.09805	3.73576	2.39154	6.03812	1.66796	11.8261	1.51935	2.98683	0.87221	5.12459	1.60493	8.10094
AT1G04170	34.408	35.2979	37.6849	42.2683	48.9714	41.6401	50.7041	52.5894	44.3748	41.4352	53.6354	32.511	74.5947	67.0977	71.3356	83.7116	72.4952	61.3098	68.9378	83.6155	80.5686	78.2446	70.6395	80.0744	75.7891	61.4466	65.7858	60.7564	75.0471	79.6301	70.0767	67.7871	65.7257	69.2415	80.5136	86.6236	77.5609	71.005	77.1482	77.9973	53.0788	56.6833	78.9565	76.7987	63.3867	74.3965	75.9613	71.0871	66.1418
AT1G04190	12.9768	18.0174	17.5522	16.4984	15.7451	15.0774	15.5207	21.8286	14.0126	15.3711	15.5628	18.2911	24.6926	29.7875	25.2371	27.5043	22.4653	16.9866	25.4098	24.313	24.9798	27.2395	28.8446	21.4164	13.0587	20.7193	18.941	19.2268	22.5642	27.8559	23.1534	21.6258	19.4865	26.3477	20.1282	21.3834	23.3295	17.6827	16.658	24.2588	16.5511	15.0545	18.8466	18.6715	20.0367	20.4698	20.7331	22.6737	18.8365
AT1G04200	8.09951	12.458	22.5946	21.5445	31.8405	14.1909	12.151	18.5213	27.956	14.4952	29.7381	9.29709	14.9902	16.6764	19.0336	11.58	31.2395	11.3833	15.9865	11.4184	28.8503	14.6996	13.3505	11.4729	30.9406	8.17411	25.4111	11.2983	27.1921	9.66805	33.5227	5.74078	21.6506	9.0448	26.5195	10.0491	26.5405	2.66614	13.6063	8.49885	24.9233	6.09197	31.2446	4.19292	19.3847	8.8613	26.7636	8.30459	33.1016
AT1G04210	14.8395	14.2399	18.0349	19.1208	22.9242	11.1213	16.4751	11.4699	18.9717	7.97522	26.2898	3.86458	19.0964	16.513	23.7673	9.99981	24.6006	8.3511	23.0901	16.8168	24.7648	8.79194	20.5098	5.43741	31.9574	1.47337	23.701	8.46191	24.8557	7.0572	27.5827	3.02553	23.8024	3.79272	31.4378	5.75584	27.0716	0.505428	21.0181	10.9058	21.8937	4.43216	26.2037	1.12251	21.6854	8.79011	24.9129	5.63242	31.8788
AT1G04220	0.662273	0.654692	0.474526	0.304484	0.157364	0.424199	3.74008	0.583302	1.14256	0.784128	2.84223	4.93346	5.74501	10.4831	9.69503	6.30814	9.4143	11.0877	17.1992	13.7967	5.14774	7.92233	22.3167	11.3334	9.92881	0.330307	15.6222	18.7735	4.37521	6.80795	4.88028	5.9429	13.8048	6.1903	30.4854	12.2666	14.2259	1.57356	28.2973	18.0145	4.19555	9.98016	3.91181	1.38184	25.3511	19.3561	5.67035	10.9824	5.57953
AT1G04230	7.29695	6.87316	11.2413	7.59636	13.6033	5.29376	9.84814	7.87327	9.29515	5.98484	13.3858	3.24814	6.75676	9.26632	9.30682	6.3584	12.6787	4.97144	6.52	7.10614	10.3731	3.84513	10.2315	2.11948	13.6533	0.703766	9.58712	4.98701	12.5069	3.26808	14.5257	3.53897	12.0371	2.38692	13.0004	2.34905	9.45998	0.554693	6.66018	4.35338	16.6627	2.03712	10.0513	1.01659	9.21722	4.75535	9.55557	4.63674	16.1125
AT1G04240	335.134	131.221	142.369	42.2118	116.886	32.3737	100.274	55.8383	122.317	23.5236	266.629	16.6363	64.0031	52.5119	71.0673	12.5305	74.2129	7.57405	90.9425	39.2346	102.237	21.7201	121.325	10.1389	87.6302	3.5293	76.6978	26.4618	84.5639	20.5665	147.955	15.5473	92.257	8.59188	92.5531	10.1909	173.276	7.53482	56.8245	18.8897	120.39	4.78286	230.629	3.89149	111.076	11.6149	76.4837	11.2096	148.417
AT1G04250	31.1251	31.6638	25.0242	21.0929	20.2015	26.9314	28.1393	35.1564	19.7145	28.9932	28.19	52.2239	22.6955	21.5298	19.1606	24.5475	10.4853	17.7048	30.5412	37.0927	24.1325	26.0301	27.5268	31.8945	28.6508	46.7286	30.6115	40.0627	23.4907	34.9391	24.0328	48.3787	24.1426	44.0207	21.7554	40.5807	31.6806	56.7178	38.9833	47.7369	27.7424	40.5357	14.6072	35.1351	21.4715	27.6483	32.2962	36.3093	14.4033
AT1G04260	4.99583	3.60928	3.11327	5.27215	4.86741	3.25301	8.67151	5.39123	5.17078	3.6346	5.29525	3.56778	8.3516	6.79799	6.61119	6.1796	11.1657	6.98135	6.88785	5.53152	6.84067	4.86695	12.6893	4.49562	11.7796	2.13585	6.41535	6.12353	6.36243	3.68527	7.22913	3.76765	6.79555	2.71563	13.8566	3.99406	13.0099	1.88819	7.32713	5.13391	9.05391	3.01484	10.214	1.06207	4.73593	4.35939	8.04896	3.92166	9.07908
AT1G04270	191.134	226.147	245.596	251.809	272.803	269.824	242.663	357.931	216.019	228.565	253.38	238.273	339.995	328.55	309.667	410.913	299.351	308.403	315.602	484.361	408.616	425.216	260.079	303.581	268.469	362.887	223.989	252.08	397.853	398.584	305.724	294.135	230.667	370.931	285.351	392.853	392.277	429.882	314.954	339.314	214.632	334.873	293.062	453.071	226.008	295.78	301.502	336.952	262.45
AT1G04280	7.80491	7.74903	8.04496	10.7629	2.78344	5.97616	3.2093	1.34145	1.56659	2.4759	1.21275	1.67612	2.95189	2.54441	4.34373	1.4491	5.27875	4.21266	0.72452	0.481748	0.912387	0.404868	1.14563	1.71725	2.1227	0.0686302	0.82138	0.876558	0.406391	0.372157	1.1637	1.08303	0.286484	0.172425	0.531726	0.622803	0.611384	0.281189	0.355353	0.43639	0.941902	0.142913	0.387744	0.311886	0.623817	1.14151	1.24361	0.694178	0.792215
AT1G04290	18.7984	18.1908	13.4939	12.1502	11.1483	14.5437	19.104	14.3642	22.2934	22.0515	19.5857	21.0549	18.2033	18.5794	13.3691	19.2887	16.2483	18.2317	23.6442	31.5809	26.0971	37.0555	45.3253	37.4481	29.8773	37.7204	38.0985	40.3714	22.0612	43.5738	29.3568	35.4837	32.1384	41.8552	39.2362	37.8492	41.9344	33.1618	31.8877	30.0082	32.1265	34.9685	33.1457	29.614	35.2328	35.0582	32.4209	35.5315	25.2111
AT1G04300	25.0611	21.1707	19.098	20.7594	14.276	14.5234	22.9152	15.8419	23.2438	16.7785	18.7788	11.6642	21.8643	21.4879	24.5946	17.2114	17.2458	16.0581	22.4048	15.9996	16.3076	13.32	21.2298	7.8476	32.7208	3.88885	22.4652	12.9703	14.0263	11.2396	14.2999	7.35084	13.3222	6.07307	20.9326	4.9806	25.4153	1.50328	17.3494	10.6984	17.1122	5.62177	23.1365	1.88981	13.9354	11.8139	16.912	7.78186	24.9747
AT1G04310	1.35358	1.58912	1.31248	0.757188	1.14111	0.16119	1.36485	1.48017	0.473015	0.318592	0.434552	0	0.644339	0.607163	0.0728688	0.142763	0.343017	0.13474	0.907607	0.373948	0.613844	0	0.722882	0.211242	0.748727	0	0.540765	0.247407	0.974019	0.222041	0.940055	0.187523	0.544819	0.16126	1.22815	0	0.663559	0.175083	0.784805	0.250131	0.113242	0.134428	0.551179	0	0.243407	0.121726	0.853693	0	0.478154
AT1G04340	11.2791	14.0051	11.8969	12.3982	10.9465	14.8718	18.7079	13.9223	17.929	15.3222	14.2538	17.8035	13.4018	16.5344	17.2558	16.9475	15.519	17.7518	18.0636	14.0389	21.6769	23.913	22.1528	21.0527	24.5083	15.6854	16.1135	17.2337	15.7728	15.4945	22.2739	23.7233	16.0054	19.414	23.2433	25.4046	21.9226	16.1975	16.8033	15.376	17.1956	14.6147	26.9556	15.4752	24.0273	16.0184	23.2946	21.725	24.3671
AT1G04350	52.3757	57.3379	33.2253	46.0135	28.6646	51.8693	53.3694	39.9846	39.4969	49.0863	38.9616	57.8465	46.2542	57.6197	45.0359	44.1172	38.0687	61.7206	35.7428	39.9271	28.3921	40.2924	62.0619	45.3542	21.3854	36.8141	38.0027	59.8458	22.6439	38.2497	26.4262	54.0526	32.8661	46.3785	47.8143	53.2978	21.7864	34.8005	35.1739	45.0309	39.7963	48.257	22.6605	40.1208	44.8664	50.9654	37.4512	55.2486	28.2955
AT1G04390	5.34664	3.46922	2.69634	2.04049	3.06077	1.11958	4.24488	2.17134	2.97888	1.7419	2.46833	1.34913	3.89924	3.36123	2.79648	1.30186	2.68476	1.14314	3.28894	1.21362	3.337	0.529921	6.32243	1.33811	5.72357	0.180441	4.13865	1.83181	3.102	0.564195	3.57375	2.61466	5.69014	0.743541	5.8266	0.879032	5.15365	0.497863	2.52312	1.73654	6.10392	1.26387	3.42675	0.068737	2.92728	2.03164	3.45241	3.52976	5.36091
AT1G04400	106.018	94.2328	58.8388	74.1423	44.5403	49.2761	51.418	39.2362	48.1001	41.207	67.6542	34.0941	94.7025	92.6651	84.2729	56.0311	69.3073	62.3645	28.4778	21.8635	21.1511	24.3615	43.1686	21.1356	46.3083	11.8929	26.262	26.6448	27.556	20.3054	55.3551	19.1303	21.0708	15.5707	44.7763	21.8877	48.0438	13.4838	27.3464	24.5753	31.1848	23.0708	42.7034	10.522	37.338	21.0805	32.081	18.5763	35.0576
AT1G04410	323.482	325.253	239.581	350.112	297.347	371.216	329.632	306.318	263.633	317.117	312.86	404.858	407.498	428.928	395.804	493.792	412.192	526.405	294.622	335.383	247.465	368.48	335.241	411.08	251.408	382.26	265.068	336.692	283.102	345.279	285.014	428.778	249.315	444.63	309.147	434.218	387.26	488.702	343.787	459.072	331.558	427.733	386.327	564.504	333.514	519.734	368.461	423.537	248.568
AT1G04420	120.776	156.701	135.857	135.059	151.063	164.176	131.238	160.112	138.898	149.937	129.098	157.795	121.59	108.584	103.484	122.561	85.8275	122.642	141.592	174.919	136.923	172.539	120.458	166.361	102.806	221.031	97.1178	125.913	132.845	184.453	129.821	159.697	100.234	189.088	104.836	161.369	138.632	235.551	135.792	173.827	121.428	177.197	139.758	209.242	112.545	176.586	94.1154	151.461	68.5236
AT1G04430	96.9376	75.6987	127.922	99.5149	246.409	145.375	129.639	173.701	196.157	147.051	295.072	132.843	84.8648	91.5704	98.3676	70.5195	123.401	68.1146	109.585	78.8943	215.443	120.794	59.118	89.1575	130.586	78.7351	150.762	73.9917	177.817	96.6806	230.53	82.0171	108.128	79.1892	137.878	79.3533	161.457	70.7252	83.7083	52.6529	145.478	53.7762	193.576	61.9225	109.58	52.7594	138.218	66.9848	158.467
AT1G04440	40.3417	37.3867	53.759	50.9885	34.639	38.4225	30.0483	27.2702	32.8409	28.208	35.9559	26.9705	31.8037	34.8875	47.2597	29.1946	54.8521	33.0255	23.2101	21.1414	26.5128	17.643	42.2878	21.7992	48.1985	14.5394	35.6214	31.6392	25.1527	15.7362	33.3455	19.9893	36.0797	16.2724	49.6666	20.2319	39.9922	11.4009	25.8549	22.6313	50.1755	15.0738	33.5471	8.07005	36.0423	23.4051	35.1561	20.702	33.2691
AT1G04480	79.9729	65.3587	92.9475	91.5275	117.869	82.8787	97.7828	128.624	90.0355	96.2377	107.374	86.0027	154.065	176.998	147.717	204.405	158.885	126.774	163.457	205.084	183.024	198.521	138.064	166.553	230.75	182.091	121.579	164.278	206.247	189.289	227.652	220.988	178.44	202.591	245.752	292.925	288.478	256.859	191.936	224.379	162.273	248.737	231.063	289.549	195.992	209.939	262.749	236.529	226.317
AT1G04490	1.15908	0.822368	4.22671	0.419094	3.49879	0.509116	1.36247	0.659823	3.93424	0.244445	2.76114	0.120537	0.722526	0.439798	2.0569	0.14318	4.48536	0.380309	4.15031	0	4.08614	0.514433	2.24502	0	2.98078	0.258335	3.99866	1.17924	2.8047	0.231758	5.10941	0.540581	5.40942	0	5.04	0.127297	2.79423	0	0.979057	0.3218	6.71306	0.126224	1.92617	0	4.14118	0	4.91999	0.156198	4.12342
AT1G04510	19.5871	18.6087	18.4039	23.0291	23.5256	20.5921	21.328	21.2297	27.2571	21.0932	23.343	18.4405	31.4409	31.3651	32.776	37.1013	36.6799	32.9866	33.5676	34.4853	29.6702	37.2666	31.3617	37.0292	26.5362	29.4233	28.8278	28.0283	30.2057	35.462	27.6065	27.3936	28.6988	32.9203	26.4243	29.4012	39.262	25.0796	30.3848	31.9406	22.014	24.3969	26.4965	27.6105	23.1378	30.5534	29.3291	30.2847	23.6604
AT1G04520	5.42384	6.58057	5.8131	5.40739	5.96631	3.63997	10.6952	6.04726	3.69846	5.1314	6.28972	6.1711	5.9562	4.85245	4.85836	3.49134	2.44424	3.82097	18.5934	16.918	14.0437	18.5559	6.46065	5.44612	2.96136	6.6215	11.0293	3.82659	17.2579	15.7954	8.49763	3.61066	2.96562	10.3607	3.47388	4.48028	8.79688	6.06935	10.1924	8.70911	3.05781	4.27177	3.50416	6.05293	3.5096	6.65934	3.93315	3.11826	1.46846
AT1G04530	81.6596	94.4898	86.6386	104.223	63.334	95.4441	94.806	67.4316	74.4758	77.5554	84.2491	84.4466	75.7663	83.0913	58.6097	52.8072	59.4119	60.7184	98.4034	112.699	74.4242	120.135	114.186	149.188	62.2049	65.6675	91.6515	106.344	86.0617	105.611	71.9445	90.8499	38.634	90.0797	55.7134	91.9522	71.5063	55.7382	61.7914	74.3624	43.9348	65.4951	58.1385	60.2376	58.1525	104.681	50.6396	73.6289	41.4787
AT1G04550	24.2941	22.337	15.0059	16.1667	11.9767	12.4897	34.947	20.1112	12.8565	18.4922	20.2016	15.1105	15.1981	20.0203	14.1934	7.94122	9.46618	10.6769	27.8696	27.6226	15.5237	12.8641	28.9122	17.4756	12.3534	5.76047	14.6198	16.7931	17.0555	16.2354	11.8811	14.7466	13.6326	12.8321	9.30524	9.70398	18.1115	7.45549	16.3423	20.0116	12.6712	7.04587	10.7924	5.8574	14.5411	18.4388	16.3339	11.7071	10.3784
AT1G04555	5.38308	6.0749	5.28245	5.32716	5.91546	4.6784	9.06847	4.4862	5.91892	4.68515	6.07529	5.72795	7.23198	7.828	8.60121	5.17618	8.65517	5.33363	6.55163	4.53472	4.08489	3.71881	7.99277	5.50521	8.12378	2.31331	7.67985	7.09881	4.4757	2.66579	3.38807	2.23687	2.22917	4.8571	7.17674	5.21238	9.13364	2.17071	4.61103	5.29814	6.16764	4.96184	5.67999	1.79775	5.06112	2.19696	6.93775	4.30672	8.10711
AT1G04570	1.6418	1.22211	2.32096	0.899965	6.11124	0.680221	16.8219	4.37902	15.3806	2.34434	2.33523	1.80481	7.6629	6.78069	3.64929	1.80651	7.40102	2.77089	7.29275	3.08774	14.5698	1.68711	14.8537	0.721196	61.889	0.133739	5.8659	2.02455	8.8179	0.906947	52.7676	0.408705	9.9515	0.454466	55.14	1.3562	106.41	0.194173	11.0587	1.81824	70.3637	3.90998	178.985	0.216845	5.36837	1.20443	13.4965	0.458121	20.7136
AT1G04590	13.6483	13.1269	16.9738	12.5275	10.9772	12.0763	11.1364	14.0476	8.45843	8.90364	10.4481	12.2566	15.3337	12.8354	15.2929	13.7027	11.7056	14.49	16.0223	19.6809	17.3319	21.5749	17.938	13.7738	15.3478	11.1187	11.845	13.2942	18.1391	14.4605	15.504	21.5421	12.5217	16.9383	18.457	16.4539	20.7843	13.499	13.0721	18.9322	10.0866	12.4829	16.3004	14.3551	9.67738	15.8522	16.9016	12.8905	15.1123
AT1G04620	6.66878	6.18141	5.50607	6.14072	4.75747	5.95592	9.71656	6.84749	5.70892	6.07521	7.23436	6.57113	8.23104	6.06203	9.02048	7.04376	7.88475	6.85764	10.4045	8.38704	9.29337	10.4616	20.754	8.70801	10.8766	13.911	10.3043	10.0439	11.419	12.0282	11.5262	11.1226	12.301	12.2866	12.9961	10.2042	14.6753	13.1597	10.1928	11.8662	12.5342	9.13248	13.3465	12.3424	10.2041	11.9839	10.5413	11.1063	18.4539
AT1G04630	33.9739	45.0916	34.3038	44.766	45.2255	43.5795	39.5816	48.5824	47.1937	48.3225	47.7277	73.6806	42.2837	44.8059	39.2624	44.987	42.2194	44.4041	45.7783	48.7623	29.088	47.2519	41.4972	63.2232	55.5474	54.9855	38.2796	42.9871	44.6269	60.8168	51.7687	67.8288	48.1547	68.8842	60.6309	68.1088	68.8627	78.5249	49.5939	60.2247	56.1868	78.683	54.998	91.4502	41.5337	55.2608	55.7965	69.0215	37.7193
AT1G04635	0.85835	1.38892	2.40415	0.283441	0.505139	0	2.61791	1.49196	2.53422	0	2.04426	0.393261	4.56018	2.73418	1.76765	1.7072	1.0403	1.17683	0.620704	1.96148	4.43974	0	4.13428	0.686701	3.3754	0	1.41864	0	1.92839	0	0.701262	0	1.13678	1.49954	2.53215	1.27849	6.43664	0.546885	1.39093	1.04053	1.4739	0	3.96966	0	0	0	0.578589	0	1.80976
AT1G04640	53.3703	62.1463	66.149	51.7037	54.3556	52.7779	64.0168	49.5464	63.5715	56.5532	48.2535	41.7897	45.7879	48.5615	50.7807	47.0539	45.2881	45.1476	48.5173	65.8676	51.2844	73.6502	67.3771	45.9595	34.5452	35.7018	48.3969	51.9177	54.7072	52.3706	39.7453	34.1222	28.6839	47.1883	36.755	45.0257	46.5812	22.2237	52.3772	44.7767	42.3552	25.772	44.8458	29.0058	46.4994	49.9574	38.8327	34.4786	27.6973
AT1G04650	1.39344	1.05593	0.576076	0.595554	0.933598	0.912693	1.60371	0.926428	1.4207	0.660219	1.33974	1.44274	0.413283	0.564514	1.52126	0.622706	0.413503	0.69012	2.89186	1.53126	1.19909	1.68781	3.55124	0.33636	0	0.150188	1.91945	1.35246	2.32927	1.00071	1.10803	0.677077	0.829119	0.895505	0.928543	0.419126	1.06927	0	1.66586	1.20907	1.13316	0.203733	0.504363	0.217855	1.7353	1.20354	0.909164	0.299254	0.280492
AT1G04680	38.9997	43.8769	57.0306	46.8454	49.8972	41.4737	43.7663	36.6902	30.8213	22.5418	53.4248	22.9868	46.5052	35.0208	34.1307	24.5763	60.7339	31.278	39.7324	34.835	57.6852	29.8266	16.6573	11.1103	35.0382	12.8678	38.8598	3.73057	57.9469	27.8094	56.1011	9.36283	29.1885	17.6396	54.3159	7.59794	42.0796	19.0652	41.1388	20.274	24.252	16.8878	35.5556	12.8094	36.2244	13.5588	55.2181	9.92833	42.7577
AT1G04690	70.983	75.5595	82.6062	81.0113	59.4077	72.3419	83.186	74.7345	55.6998	64.453	71.3694	85.5689	87.959	96.8818	89.9999	90.0192	88.745	99.7379	103.504	96.428	84.3416	111.294	159.963	164.973	152.992	107.834	98.6448	146.001	88.9523	109.471	93.452	152.361	107.11	117.332	163.601	148.566	143.616	109.226	102.773	110.796	103.107	147.854	117.585	109.775	141.42	138.005	125.655	137.95	115.018
AT1G04710	12.6286	12.5991	12.4343	10.8936	10.9071	14.8687	15.7415	14.5127	11.5226	14.0381	12.6262	15.7169	11.5774	11.8471	10.5413	13.2245	9.35713	14.3511	12.2491	17.928	12.8861	13.2062	18.4783	18.9373	15.3232	18.0878	10.9975	20.002	15.4353	17.8913	13.1617	20.3037	13.7721	17.0097	18.2557	16.2795	18.5819	17.9022	17.5776	18.3526	16.5562	21.2991	16.1717	21.8025	14.0437	19.4305	12.6099	17.7986	14.2818
AT1G04730	1.89754	1.29451	1.45539	0.899151	2.16591	1.037	1.49592	1.84196	2.78916	1.74436	2.17179	0.874788	2.76526	2.14701	1.36398	1.41819	0.715403	0.815695	2.24559	2.32034	1.63841	1.27112	0.819053	0.544444	0.909793	0.657487	0.700832	0.589209	1.46099	1.52511	0.436548	0.218773	0.629679	0.949189	0.601991	0.514607	1.87102	0.524198	1.24423	1.37881	1.10593	0.269046	1.82464	0.231747	0.708713	0.656371	0.360135	0.318495	0.819244
AT1G04750	52.1354	61.3829	67.1512	66.6185	51.7784	57.7278	68.7412	57.1504	71.295	72.4699	80.4221	74.0615	74.1304	79.4884	75.2395	71.3935	77.8959	78.431	86.6921	80.5185	88.8693	112.471	93.5475	109.75	124.851	109.073	93.4162	104.615	77.4645	88.7994	94.5301	92.4712	75.51	89.4706	109.057	101.389	120.298	70.514	74.9902	75.133	65.434	77.2936	104.812	69.0811	86.6418	90.6645	92.3479	82.8662	102.869
AT1G04770	62.4645	21.6816	9.46179	1.39496	18.656	1.0764	26.1675	5.85443	21.442	1.27159	168.151	0.53552	37.9964	16.737	59.4838	1.77858	10.2873	0.533817	15.4829	2.04965	52.6664	0.362687	13.8659	0.314469	12.6931	0.557913	49.981	1.22092	48.6079	0.325351	123.039	0.268406	65.0522	0.900423	11.5999	0.188299	26.6287	0.751436	29.0325	1.89914	123.65	1.77101	39.5465	0	51.1688	1.33639	58.1756	0.895668	132.64
AT1G04780	20.3143	19.0593	27.4869	22.1815	23.4531	12.6929	26.8683	14.3161	27.7662	11.576	26.0155	9.3043	23.9876	21.51	37.8023	17.4684	30.2902	19.1997	33.5039	13.6422	33.5174	9.70021	29.8884	7.6776	44.1325	2.68778	40.1766	19.0713	28.4214	7.86466	31.6067	5.72166	34.3112	3.78815	35.6293	6.83307	29.6196	2.09572	24.3955	10.4423	33.3437	7.66748	32.1006	2.09351	33.8844	10.1662	33.1967	9.77704	39.3639
AT1G04790	8.86837	7.7707	5.03691	6.40608	6.10619	3.81517	8.75306	5.94304	9.02618	5.87617	6.11373	4.10342	8.95068	8.54578	8.1327	5.07046	7.25339	5.0337	8.21073	5.12635	6.6048	5.34047	10.0924	2.21984	9.40567	1.48288	6.00154	3.18372	5.47192	3.47486	7.10853	1.35293	5.96472	2.08625	8.71036	1.68975	10.8942	0.580951	5.4691	4.61931	7.61183	1.07345	8.11722	0.938696	6.9321	3.31812	6.4043	2.16371	11.3574
AT1G04800	44.5475	82.1718	70.721	52.6979	77.9611	36.2964	31.3539	68.3084	56.4721	39.4193	28.4108	8.67029	12.817	8.18479	3.16263	3.80989	3.4776	6.88066	32.5411	44.414	24.3586	43.4413	1.06319	18.411	25.4849	75.4563	18.6298	3.938	46.7949	60.4153	47.5814	14.1255	14.54	70.1311	7.53516	22.8416	10.2591	33.5812	49.7802	36.6254	3.26472	15.1334	13.4698	60.1432	1.98303	9.04821	23.2122	10.3835	9.83052
AT1G04810	16.2351	16.8241	12.7774	16.4371	14.9832	16.0666	17.4499	13.538	11.9261	13.9109	13.9382	13.5083	15.5927	16.4356	14.6592	14.6652	18.5325	19.2194	17.5897	17.9246	13.5193	16.3082	17.8796	18.849	15.7468	12.2969	14.9934	16.6894	13.4002	17.119	11.9714	16.4376	14.8447	15.5461	16.6812	12.1411	17.6891	12.9737	15.1497	16.6392	13.9876	14.3651	11.7246	12.2411	14.0942	19.1708	16.5474	15.5346	12.2079
AT1G04820	111.354	129.705	95.3014	138.985	124.388	136.199	147.974	151.803	127.275	137.568	154.131	160.574	139.879	150.523	101.608	136.683	106.117	181.847	232.385	282.592	246.656	301.902	129.991	299.215	276.108	316.645	193.215	171.651	247.316	323.43	212.692	235.778	165.881	288.075	181.505	206.174	300.466	296.634	153.349	201.816	146.058	226.687	289.533	316.967	138.307	225.098	150.454	192.578	245.23
AT1G04830	16.4537	11.4379	8.90321	8.62328	8.31019	6.95025	11.6224	9.21387	10.3927	8.41187	7.75251	7.30801	9.96177	14.7161	11.713	11.6532	8.50528	8.80182	9.44419	13.2904	9.37553	11.6293	16.4048	10.7194	17.1419	5.26204	12.8673	12.0839	10.2331	9.61448	10.757	10.091	9.86909	8.84973	17.1818	8.04706	15.1661	4.87046	10.2856	7.12279	10.3926	10.1209	12.0016	4.19672	11.6087	10.3156	8.40023	10.584	14.863
AT1G04850	43.0947	49.9996	56.9107	51.5623	40.6812	52.4091	52.8925	46.7759	48.5894	52.4286	47.1933	65.5343	51.6036	58.0364	44.937	53.4804	53.2876	52.4522	49.9988	56.3381	46.6274	64.1826	71.9483	82.4464	57.5349	57.1621	50.6939	67.0573	50.6185	58.3856	46.7283	67.0828	54.8673	63.3494	59.8728	68.04	63.0573	60.3812	48.467	59.5348	49.5594	70.6976	45.9686	65.4829	53.1475	70.9627	52.3047	63.1318	52.3571
AT1G04860	14.2713	13.5743	10.6806	12.6476	11.1845	10.4248	14.2377	11.086	16.0163	11.1161	12.9176	9.17034	14.5629	12.923	16.9939	11.8941	14.2333	9.58385	15.4457	11.0031	12.9076	13.4617	19.9101	9.00412	18.1734	5.05515	15.754	13.5178	12.9356	11.0799	15.0605	9.12198	12.7293	6.94502	17.1742	8.04194	17.3218	3.00617	13.1172	8.77297	17.2672	5.61287	15.9149	3.49211	16.7052	10.2326	14.7041	9.59328	15.2057
AT1G04870	7.54479	8.1599	11.6924	11.085	13.1165	6.97988	9.74019	10.2783	8.30939	7.94029	12.6956	7.48447	21.625	20.6939	16.4924	19.3903	23.0744	17.0569	14.1343	16.7679	19.0102	18.6574	15.8523	14.2658	15.8457	11.1583	8.778	11.2274	16.8573	16.1582	16.8534	15.3927	9.46046	12.6298	19.5249	15.6443	25.5889	11.5971	12.2208	10.8473	5.41292	12.3569	14.3992	11.2187	13.2656	10.9569	19.0227	12.7455	15.5653
AT1G04900	2.21512	4.41404	4.81517	3.04079	3.82951	3.52752	3.31516	4.56379	3.01513	2.54533	3.19999	1.85773	5.53122	7.47026	6.32384	7.97881	6.80783	6.11174	5.03344	5.60888	4.42072	6.72705	4.23101	4.45299	5.77716	5.50066	3.95051	2.3364	7.00941	8.14053	3.97148	5.4008	5.14834	5.3921	7.81139	4.33565	10.6736	5.6669	5.69318	4.91853	3.32451	3.2931	8.53337	6.27446	4.86268	2.86583	7.6295	3.54809	7.16736
AT1G04910	14.9321	12.589	13.8073	11.882	10.6277	9.60519	17.2199	12.6378	14.3996	12.3527	13.789	9.47123	12.8793	17.7548	12.6765	11.6231	12.4869	12.5859	15.8371	12.2922	10.6023	15.335	19.2421	12.9072	21.509	7.64712	14.1547	13.9848	10.9618	14.193	18.692	10.6	10.6993	9.18262	17.4412	9.352	20.6382	6.08005	10.8652	9.15878	12.9178	8.65827	20.9509	7.31265	16.2024	10.571	12.5054	10.3149	17.8927
AT1G04920	0.638638	1.01421	0.70992	0.813797	0.512524	0.437281	0.565731	0.438536	1.05047	0.445624	0.548449	0.162666	0.715656	0.347894	0.190109	0.666655	0.51406	0.443207	0.62077	0.636172	0.838772	0.467697	0.518689	0.271236	0.914743	0.679375	0.467093	0.105566	0.721714	1.07303	1.13499	0.411608	0.233549	0.77126	0.326288	0.459479	0.305246	0.276697	0.934047	0.365951	0.215844	0.299582	1.06294	0.0625937	0.0772942	0.154235	1.05437	0.206664	0.797069
AT1G04930	1.06258	1.26089	1.96082	0.762993	1.36714	0.271078	2.37742	1.91853	3.21071	1.01299	1.47366	0.328365	1.1962	1.55372	1.52375	0.874052	2.11842	0.368047	2.51281	1.3089	2.10116	1.3788	4.68629	0.730185	9.03517	0.304208	2.31812	0.783698	1.4406	0.387526	3.11989	0.66044	2.76904	0	3.55508	0.343506	5.44455	0.152749	2.38563	1.85933	2.51248	0.862686	7.31537	0.170954	1.59137	1.00282	3.33474	0.677379	3.81709
AT1G04940	33.3968	34.0338	22.6891	33.7953	43.4678	39.7278	46.8119	43.4199	41.5712	39.782	37.4917	34.4584	40.3583	40.3194	33.6528	50.0507	26.696	42.702	39.0714	48.5932	38.0531	62.0317	20.2079	37.7366	21.4756	45.0064	26.5939	32.4406	42.3816	55.1403	23.4617	28.9499	27.0158	50.1026	20.3943	34.2551	39.2243	51.4219	31.0231	42.4772	29.6401	31.6868	37.1638	58.1023	25.4322	47.4795	32.7946	34.634	22.5587
AT1G04945	4.47874	4.13644	4.0401	3.69155	5.21178	4.43039	5.93045	4.23546	5.961	3.8639	3.99701	2.05011	9.97365	11.5854	11.4647	10.082	10.2408	7.80539	6.75388	6.94564	8.75741	5.32613	13.144	3.8992	14.3686	4.04751	7.77353	3.57705	8.94842	6.76395	15.2271	4.19763	9.73219	5.04476	14.2437	3.55319	19.0858	4.23388	8.16826	6.09901	10.8731	3.02288	12.3225	4.67031	10.158	6.32569	8.26064	7.61939	22.6996
AT1G04950	12.1199	11.2762	9.60213	11.0904	8.16322	7.44436	12.8799	8.04304	8.82858	8.12329	9.46055	7.7292	9.5415	11.6181	10.7932	10.8378	10.336	9.90926	11.8673	10.7165	8.33438	6.21214	13.5592	6.43872	6.56118	5.70302	10.8386	9.83886	9.52987	8.08242	7.65859	7.20738	10.3864	8.35053	10.3152	5.86256	11.8997	3.75284	10.008	7.84277	6.87158	5.84561	7.30323	5.52542	8.84848	8.79726	10.2828	7.48902	10.0358
AT1G04960	19.1713	20.9507	23.1984	22.3059	21.6319	21.439	24.5486	20.0139	26.9112	21.972	26.7579	19.2104	18.3039	24.7979	24.2438	20.4886	28.6044	24.5894	30.3581	25.1826	24.0635	26.5577	33.4905	27.449	34.4625	18.0506	30.2372	36.9434	25.0849	21.2438	26.3172	32.7164	34.8358	18.2378	39.9793	26.5017	29.2883	18.1344	24.5998	25.6079	30.3138	25.4587	25.7104	17.2949	32.9004	25.3465	31.635	26.6822	38.3541
AT1G04970	20.8353	18.0751	15.4801	18.315	13.201	12.4442	16.9228	13.3113	12.9765	12.3919	16.2614	11.8665	13.7563	16.0838	16.2894	13.4714	19.3817	17.1733	13.0046	11.7982	10.4838	8.34504	22.4682	14.2325	17.0372	8.24792	16.9949	18.8137	10.5066	9.95885	17.3715	13.3949	20.7189	9.63388	21.9955	12.4539	15.8828	9.4804	15.3084	14.7988	16.1068	13.0478	13.6581	7.69515	17.9537	18.1434	22.9843	13.7029	17.2356
AT1G04980	1.77995	2.57992	8.61592	5.02497	1.96184	1.8773	2.06234	2.00735	2.46475	2.14701	3.53993	2.67251	3.58498	4.55738	3.74891	3.05096	14.5818	4.39474	41.7909	28.4442	18.5761	16.1281	103.869	125.973	130.979	31.4633	44.6263	75.4275	35.9961	51.5017	42.2339	104.612	125.979	22.3621	69.4856	40.2579	84.7818	80.8858	45.1935	74.1689	130.753	106.746	39.3731	16.3626	120.401	74.9741	126.443	75.2365	99.2618
AT1G04985	29.8358	23.93	26.8454	27.2789	30.6234	23.7556	26.7365	23.3435	33.1472	28.3874	29.1669	28.164	29.9295	35.9051	32.9311	26.7551	28.1181	24.2331	38.8628	40.894	43.0176	42.5074	54.0195	46.9212	59.0396	31.0992	47.9389	50.6275	42.4695	38.6416	49.1568	40.7809	48.5444	30.3503	55.074	38.2268	54.4567	26.4884	34.0554	37.6774	54.9872	35.7454	46.2952	28.2823	49.2361	32.626	45.4565	36.8273	48.44
AT1G04990	10.9627	10.9747	13.1891	14.276	7.25579	10.3054	11.9772	7.61218	13.1778	11.2435	15.0012	15.442	15.1777	17.0685	16.4643	14.2277	21.908	23.8509	14.8045	8.75211	10.8875	15.8581	31.6708	30.2879	30.3236	13.8488	20.3538	21.624	8.66351	13.4298	11.9657	19.6834	18.0669	14.691	31.2545	17.9634	27.7998	13.9015	16.8584	19.2509	19.9179	23.1078	22.0589	9.05221	16.3451	14.3969	25.7443	13.8055	18.4137
AT1G05000	0.661181	1.16701	0.878432	0.220151	1.5663	0.0471465	0.741693	0.415405	1.3723	0.642168	1.63844	0.640771	1.14066	0.990851	0.724393	0.901834	2.05663	0.519277	0.571098	0.866274	1.66789	0.609697	2.12027	0.571952	3.60737	0.513587	1.76579	0.386477	2.42148	0.62196	5.3095	0.699894	1.15495	0.838369	6.19081	0.493664	3.25657	1.68846	1.4603	1.04618	4.26494	0.522035	2.10531	0.502134	2.40856	0.311085	4.37918	0.844184	3.32561
AT1G05010	132.129	201.79	272.71	359.852	202.446	101.42	289.45	265.765	426.373	421.846	330.219	334.562	287.118	256.74	290.448	279.181	248.163	298.905	166.408	191.147	195.972	179.477	363.292	265.982	518.332	252.651	224.297	321.286	147.079	192.817	221.108	237.138	208.041	269.083	226.916	251.261	234.258	190.789	167.905	251.429	226.766	285.514	341.526	219.939	155.133	228.701	360.635	349.632	601.376
AT1G05030	8.21251	9.76121	6.61483	8.19585	9.9169	6.19025	11.3509	6.59258	10.2604	8.34514	11.8723	7.09474	11.7074	14.4414	11.194	7.11726	9.32079	12.0841	9.87764	9.38532	10.2485	8.33061	12.2489	7.33642	13.5737	3.8529	8.89747	8.66789	11.1225	7.28104	13.7754	9.09514	11.4243	8.39658	12.8888	7.90924	10.1515	5.36432	10.1712	6.78969	13.2048	6.34144	18.0886	6.73458	10.1949	8.77733	10.236	6.00173	16.3749
AT1G05055	4.92851	4.14085	3.63195	4.12603	2.91108	3.36565	4.82875	4.26638	5.25171	4.56909	4.23336	5.06634	6.75356	4.94248	6.74952	5.34119	4.88325	5.44631	3.86541	4.16594	4.92381	2.81439	6.81462	4.60919	4.7623	1.33842	4.65081	3.67514	3.1265	3.17518	5.63604	3.52133	5.49482	2.23429	5.03732	3.02419	6.15193	1.25815	5.60124	2.88783	5.61245	2.9804	5.32933	1.41902	4.73744	4.26938	6.93614	3.42924	5.73063
AT1G05060	21.395	23.8934	11.3998	20.6297	10.1629	14.5731	23.3064	16.9301	15.6442	19.4472	18.5247	20.152	16.7092	23.8128	23.979	16.1287	24.943	18.3018	17.3323	15.4137	13.8098	12.7195	27.7866	16.5856	24.4902	10.7672	13.6002	18.6426	11.5285	13.587	15.7284	20.3894	16.922	15.3104	23.3504	22.1099	19.2496	12.5223	10.8431	12.6125	26.0107	19.0941	17.7186	9.27197	15.5187	15.7649	16.7385	18.5364	23.7765
AT1G05065	2.79478	1.08194	1.79816	0.610153	0.54189	0.372242	2.0747	0.388618	0.959052	0	0.730782	0	2.99723	0.531618	1.47283	0.529102	2.55505	0.452386	0.501995	0	0.400893	0	3.24654	0	1.15459	0	0.379397	0.85316	0.785605	0	1.13965	0	0.649686	0	1.4495	0	3.47692	0	0	0	0.572744	0	0.4726	0	0	0	1.86806	0	0
AT1G05070	27.4461	23.1993	25.4767	24.0784	22.6195	27.5399	41.3498	27.6404	28.4064	27.054	33.1128	24.7164	25.9038	23.222	26.8663	16.8376	21.7978	20.6943	47.2636	43.1026	32.1839	41.7748	46.3122	19.6487	17.8013	15.9662	37.924	31.0799	38.6138	30.0906	29.3613	29.5068	29.1822	21.8341	25.0586	20.6868	35.1343	15.7362	33.2532	30.0653	32.5061	22.2038	29.73	16.931	36.23	37.3495	29.3968	25.2942	18.1785
AT1G05087	3.71913	0	1.18238	1.65904	1.84135	0.111404	6.90713	4.29086	1.35572	0	2.51009	0	5.56882	0	3.72586	0	2.6552	1.49187	1.98954	1.7535	0.580117	1.4702	2.52888	1.89936	10.4765	0	2.2288	0.748173	0.905184	0	5.99223	0	1.21149	0.290471	7.96302	0.604698	6.6704	0.290248	1.21522	1.18311	6.7571	1.51214	13.1776	0	0	0	0	0	7.5537
AT1G05090	5.41684	2.28402	6.26953	2.92702	2.51576	2.55835	2.96577	2.84324	4.85069	1.0076	4.01859	3.95789e-05	4.01938	4.61144	2.46174	2.06278	1.81244	3.9458	1.59542	2.42024	4.54142	0.1119	5.48028	0.848227	9.24284	0.437612	5.05308	0.586152	0.991752	0.277826	5.93571	0.118921	0.879406	0.70592	4.59714	0.0708487	6.48346	0.263638	1.55862e-08	2.26874	6.75466	0.70166	11.4797	0.321465	1.00695	0.958188	1.53792	0.355493	7.78224
AT1G05100	0.844322	0	2.59485	0.0926481	3.27061	0.109784	0.985738	0.249464	2.28765	0.264531	1.49401	0	0.655805	0.156763	2.33507	0.146167	9.27663	7.12637	4.71507	0.628617	5.84373	0.240826	1.11531	0	31.481	0.124785	6.63229	1.18632	4.53355	0.218701	3.03389	0	10.8229	0.164273	53.7131	2.85205	13.6053	0.358109	18.5087	1.1878	27.9118	19.8826	26.7934	0.407734	5.07768	0	7.63812	0.165683	5.41455
AT1G05120	9.92853	10.9465	11.2451	8.94426	12.2063	7.80146	12.1744	11.8476	20.0282	16.8147	11.7954	10.5747	10.2657	12.6496	11.3333	8.61024	14.6614	9.29166	7.51943	8.0308	9.3342	9.33178	12.1955	5.67968	19.9687	4.40752	10.9089	8.34585	8.07011	7.03667	13.2748	8.07774	8.3112	7.31641	17.1653	7.06276	12.9935	2.84322	9.17517	6.40773	14.4862	6.94785	17.1902	3.67428	12.0276	5.84098	10.5676	7.0382	17.115
AT1G05140	57.889	56.7676	54.4224	48.5688	36.6347	51.5473	63.4301	56.8214	33.4859	41.6699	41.6402	44.8455	56.3766	57.5285	54.2038	51.7414	38.2359	51.0375	56.4868	52.6481	32.6659	40.176	85.9418	36.509	30.0651	26.1806	43.5816	59.0788	39.7539	41.3528	33.3322	42.6443	34.3958	40.8425	40.309	45.4534	32.9222	28.9366	41.9882	57.3725	40.2218	35.9761	24.6936	25.056	47.8705	63.3866	35.9048	47.5383	24.7643
AT1G05150	21.3064	14.4586	12.0305	8.88305	12.4431	9.37374	17.5901	14.1643	12.4972	11.7907	15.3624	6.34926	9.25646	9.79673	8.41008	4.58981	5.10744	4.73982	10.9737	7.74531	6.94626	5.39951	13.9197	2.73454	12.8568	2.28874	8.56715	4.12243	7.31584	4.9922	12.7772	2.92031	7.33094	3.25208	11.6851	2.78356	10.3467	1.28048	7.51381	5.58649	9.24573	2.36994	13.1523	2.35447	6.96252	4.12179	7.32026	3.69023	13.5114
AT1G05160	6.50515	5.62034	4.11206	3.84925	3.87514	2.62877	7.14139	4.98064	4.71954	3.78276	5.27718	3.64235	4.02704	6.45504	5.05273	3.23851	3.65328	2.35384	3.59736	3.55764	4.01587	3.41522	5.87468	2.47579	4.06163	1.5462	4.92638	3.47092	3.97852	1.92831	3.991	2.52244	3.03025	1.63843	3.80392	1.82162	4.49079	1.203	4.65888	3.27236	3.1378	2.82578	2.86495	1.35095	4.1932	2.53127	3.20852	3.34879	5.26224
AT1G05170	12.1888	7.912	6.74895	5.228	8.2207	5.38766	17.2725	11.1942	11.7344	7.84342	8.64815	8.95214	11.7606	12.299	9.69184	7.33837	7.46687	7.47521	33.5998	34.2515	12.1392	16.0973	34.7135	12.1514	12.7833	4.38881	22.4983	19.3599	10.5507	15.4513	6.78167	12.6377	15.4342	7.97869	19.525	7.45768	15.7406	1.80995	31.2992	28.5825	14.7454	5.1208	13.8528	3.479	23.75	25.4187	10.3069	7.05409	9.19314
AT1G05180	11.7208	12.8097	16.1627	16.8833	16.0411	12.2362	13.4479	16.0674	17.4322	13.1672	13.5453	12.9012	22.8144	23.6953	22.9413	23.2339	24.2258	17.3188	16.968	19.3786	17.5924	22.6812	23.9355	25.7776	24.1999	16.1879	19.1485	24.5805	18.3204	22.7248	19.9251	18.0983	19.7473	16.8845	24.5475	21.0636	23.106	14.0076	16.5509	20.342	20.4016	13.442	14.5474	10.7958	21.8676	20.3269	19.2785	15.8301	20.306
AT1G05190	778.6	1024.32	931.881	800.688	767.091	970.598	758.655	966.27	687.995	860.022	813.965	873.082	468.979	454.436	398.984	449.363	306.861	500.592	636.914	910.557	664.672	998.41	510.658	737.989	414.803	989.179	496.193	624.323	716.8	844.38	522.719	736.212	414.09	849.459	383.858	638.952	529.125	1003.72	581.465	743.33	456.884	859.574	514.095	1014.83	420.093	703.431	362.44	595.682	293.261
AT1G05200	30.1459	26.5669	19.6428	23.3066	17.6871	10.8004	46.082	31.5773	47.3916	27.3677	21.4324	12.1811	42.8139	41.965	40.7889	27.6197	24.3726	20.6163	37.3538	32.0513	21.8141	20.8913	46.2781	11.1869	29.6499	7.83269	31.7421	23.0069	17.5943	17.9823	16.0525	13.1252	25.4146	13.7264	25.898	10.762	27.6886	5.30902	31.4035	29.6848	19.6562	11.3773	16.8727	5.4079	31.0289	22.911	25.6803	18.4256	24.7594
AT1G05205	13.358	15.9065	14.5538	14.3596	10.0294	16.3999	14.5433	19.2239	13.6412	17.4773	13.1435	22.7728	19.0089	24.2327	10.3104	10.3021	11.0243	17.4445	17.1482	21.6507	15.2747	16.265	9.14029	6.53066	16.1809	16.6312	12.4618	11.2092	11.8699	11.8172	11.9786	16.9663	11.0914	20.4973	10.3078	18.624	20.2304	18.5745	16.0007	20.673	10.535	18.681	14.9022	23.4075	10.5155	12.2799	15.9533	12.7429	10.8932
AT1G05210	2.05993	3.23459	4.71285	3.66799	4.86167	2.13894	2.11309	3.68751	5.77994	4.03434	2.82656	3.50599	2.70173	2.87521	0.980968	0.361723	3.43405	2.93771	4.89073	4.11858	6.80932	10.5683	1.61666	3.94943	5.36758	4.83527	2.02291	1.85917	4.89795	7.60053	4.51308	1.67872	1.2337	5.29954	1.83152	0.599661	5.82526	2.0327	4.13496	3.02861	0.492488	2.45243	5.88831	4.55355	2.1571	3.32245	2.47716	1.52286	2.12689
AT1G05230	6.8286	8.07166	8.46346	8.87246	8.05569	6.16788	10.9306	12.4679	10.6996	9.56188	7.87815	6.7235	8.11486	8.28358	6.64444	4.95116	7.26027	5.68466	9.10417	7.94572	7.35323	5.69733	9.16122	9.01595	8.5561	3.88388	8.11197	6.76607	5.30394	7.02368	8.08471	4.47446	8.62096	5.79864	8.24838	5.58142	8.15605	3.56883	8.44865	6.56706	8.38265	3.93471	8.29637	3.74326	6.61368	7.23499	7.56607	8.03085	11.3927
AT1G05270	20.1753	17.9152	21.8901	21.0907	16.5544	18.6516	20.1466	17.2431	23.4508	18.0982	19.076	14.1001	18.7884	18.4799	18.6198	15.3456	14.4751	17.648	28.1106	25.1037	25.307	25.3923	27.7173	21.4986	27.5517	15.0848	23.4439	31.0548	21.8982	17.7318	20.4381	22.041	17.8583	18.692	24.8156	20.946	22.1846	10.135	24.4147	22.8365	16.476	15.3137	19.1877	9.9457	20.8964	17.8282	18.9067	15.8179	18.107
AT1G05300	3.7652	1.20582	0.7254	1.40884	1.16967	2.0458	2.56002	1.58496	3.71236	0.723744	0.69368	2.15125	2.39664	3.13967	8.75496	4.11438	7.36345	7.18075	1.74855	1.55578	1.65125	1.63164	5.42034	1.75194	2.20426	0.419665	2.02813	1.89167	1.1199	0.373067	0.928656	2.48038	1.5262	0.543026	2.89709	2.8659	1.99085	1.16831	1.12077	2.05384	2.22268	2.0135	1.53959	1.15454	6.97895	3.42028	2.71871	1.63605	2.6922
AT1G05310	3.74557	3.45615	3.68088	2.47129	4.18327	2.91631	2.58318	2.27975	2.72779	2.68665	1.64281	3.77868	2.41192	2.41259	1.20084	1.53549	0.987292	3.8951	1.25505	2.48973	1.72885	2.3373	1.64604	3.18652	1.77866	1.32248	1.75666	0.918039	1.97497	2.36336	1.78859	1.34433	0.815734	2.23537	0.915053	0.825278	1.21256	0.800661	2.86551	1.49577	1.00454	2.09826	1.32263	1.97856	0.426886	1.52846	1.14348	1.02927	0.845262
AT1G05320	20.3224	23.4861	20.96	17.6177	13.1169	20.2147	15.7644	11.2328	13.5163	11.8769	16.3859	11.361	14.503	16.0674	19.7953	9.99483	8.5224	17.3197	11.0161	13.2864	7.06112	10.3618	19.7726	8.19253	6.14623	4.87991	9.05376	7.54146	12.3231	7.73991	6.0311	7.15898	5.36972	11.0117	4.65769	6.73899	5.7849	3.381	7.32072	7.91592	6.08454	4.38633	5.66299	6.85795	11.5116	11.8987	8.62933	6.20622	6.22639
AT1G05340	1.72917	0.897176	19.4614	6.42293	15.6161	2.52752	2.28701	0.951581	16.4441	2.74968	7.74465	4.76494	1.43933	1.02707	10.5205	0.675408	40.2729	14.7095	7.36225	0.572343	16.159	0.567207	1.1843	11.5935	20.2961	0	7.44235	8.84819	6.72638	0	7.70886	1.6288	12.7489	0.365856	86.5424	4.01818	13.1528	0.388813	5.03143	3.26706	28.6803	26.0807	22.6071	0.882445	18.6412	0.535615	36.9574	4.75726	11.8448
AT1G05350	13.8171	14.6789	15.701	14.9178	14.7971	12.8683	14.1883	15.6832	16.4544	14.1992	18.1085	13.6229	12.1937	15.9147	12.9615	12.6583	19.7024	19.1288	20.0605	17.4272	15.7616	25.3905	16.2539	28.695	29.5691	17.4468	16.9741	23.0517	19.0049	22.4099	21.0354	18.6144	17.1304	18.1394	26.1187	19.3458	32.648	16.8106	16.0432	14.4819	20.0221	16.2249	26.5494	15.2749	21.7261	18.8865	21.3354	17.31	17.9575
AT1G05360	8.89944	8.322	5.68683	6.76344	3.94946	5.59595	8.90028	8.56895	8.66157	6.40944	5.08925	3.95599	7.78168	7.42905	5.80807	6.2992	6.34181	7.37906	7.63582	7.48967	5.90382	5.45609	8.38302	6.53925	10.6178	4.33956	7.09161	4.99775	6.52981	3.28636	6.28866	3.99273	5.66601	5.26245	7.8755	4.47709	10.0783	5.10287	8.43717	5.12019	7.25712	4.30273	6.33783	2.46575	6.72597	5.19361	5.56139	3.57559	5.45966
AT1G05380	12.2481	10.6454	7.41961	8.78948	8.18627	5.03172	11.5953	9.06539	12.8854	7.11272	9.17145	6.45278	11.8637	11.9399	13.3939	9.89934	9.39276	8.10263	11.202	9.03293	8.69321	6.21254	16.9851	4.00237	23.8664	1.86692	11.2352	7.99276	7.7407	5.77162	11.2553	4.50926	7.9481	3.43213	13.7658	3.7814	18.6866	1.14032	10.4672	6.08297	9.61518	3.20204	19.1021	1.59585	9.3928	6.87555	10.4954	4.77975	16.1214
AT1G05385	59.973	90.6481	75.3697	63.5323	76.7366	84.5717	66.0018	105.592	64.5945	69.7267	67.397	79.7966	49.4061	66.5243	46.9481	48.2854	30.8764	54.7532	52.4577	66.1305	35.8037	57.0017	45.1237	46.933	32.779	53.156	42.1313	61.6146	54.9445	59.117	45.7394	67.5861	47.9058	59.4422	35.5803	52.7166	34.0703	68.5923	50.8311	57.3272	35.402	52.6325	45.5774	59.8802	60.2199	73.7109	41.162	61.8092	26.6677
AT1G05410	10.3843	8.849	6.37968	6.10497	6.58919	7.7018	14.1637	8.57389	11.776	6.1742	8.81386	6.57522	8.91465	10.692	10.5416	7.35884	7.42645	7.17358	12.0026	11.3897	8.82083	10.9451	13.9567	6.12291	21.8985	3.93251	11.8832	8.5626	8.24009	7.84829	9.69675	6.48695	6.24269	4.41113	26.5797	6.02877	29.9918	1.92625	11.3114	8.31334	9.3084	2.88167	23.9737	2.15489	9.93376	6.04131	8.49845	4.35441	8.93951
AT1G05430	33.1392	33.5518	37.2001	31.1673	25.7176	33.2734	35.6718	33.7898	32.4087	33.3063	36.8392	43.6921	33.178	34.1698	28.5815	27.0129	23.6725	33.9183	37.6879	44.6827	36.1799	45.3155	49.368	48.5559	31.1673	39.3763	44.331	49.4384	29.1121	47.6309	32.0886	49.7407	33.0904	44.353	39.6104	45.7278	39.972	35.1463	32.4159	39.0987	31.2276	41.3983	28.4742	32.1537	27.3482	37.1125	29.7832	39.237	36.2672
AT1G05460	5.78831	5.04289	2.85319	3.20401	2.38409	2.38852	5.3083	2.72031	2.07608	1.65202	3.26435	1.91059	3.53103	3.8304	4.91865	2.53624	2.05203	2.10426	5.33501	4.50533	3.1381	3.47587	5.97096	1.29057	1.03071	0.687208	3.28876	1.59326	3.01731	1.32325	1.58118	1.27739	3.77934	1.75798	1.38058	1.01204	2.69844	0.505835	3.6315	2.13409	2.87375	0.813154	1.38847	1.19207	2.84218	2.86314	2.83376	1.147	2.31548
AT1G05470	5.50461	4.69567	1.68901	0.801888	1.8623	0.284668	4.24241	1.5787	2.78075	0.985775	1.30859	0.298782	3.78156	2.16149	1.42804	0.6706	0.798288	0.605923	2.87316	1.39624	1.39899	0.497006	0.766128	0.0843772	1.50878	0	1.73416	0.0644837	1.60162	0.275301	2.81293	0	0.702021	0.127333	0.783364	0.1016	1.99321	0.0688037	2.27934	0.702858	0.256488	0.261896	1.09687	0.1527	1.10436	0.187853	1.33521	0.0643331	1.46162
AT1G05500	26.8477	32.4927	24.848	22.8724	20.6147	22.794	25.7102	24.9332	26.9425	19.4455	23.1711	20.6294	35.0236	35.7704	31.3326	29.5653	23.8223	27.574	29.5551	29.5927	22.1666	32.3848	27.5151	37.519	33.9708	27.769	29.525	25.5007	21.8294	28.1217	22.9509	28.8666	22.5075	30.9479	34.8348	33.0119	40.1789	27.1791	27.4922	27.5042	23.4292	28.9119	32.0586	25.0769	28.8942	25.7522	27.7949	26.6245	26.3769
AT1G05520	13.6915	12.1936	11.6586	12.8949	10.8623	11.1799	16.1478	11.8039	16.1402	11.4197	14.0951	12.3895	16.219	15.7316	18.9606	14.4103	17.4684	14.5126	21.3304	20.4238	19.6784	23.9376	22.4902	22.4457	25.2838	16.0433	23.9679	25.8678	15.9633	21.6306	15.898	17.3984	14.0843	15.7697	21.5237	17.1046	20.7029	8.91186	17.2137	14.4707	12.5369	11.4713	19.0566	9.40744	17.3308	15.9732	18.4546	13.841	19.4766
AT1G05540	5.60942	7.07353	2.98228	3.04336	4.00393	5.89965	7.14448	4.06159	4.11435	3.31624	4.11322	3.92145	5.73107	5.86187	4.22924	3.12333	3.48073	4.24765	9.63214	13.4664	6.08705	10.829	10.3262	7.58877	3.13722	7.26726	8.34721	9.94585	6.33095	9.45554	5.94934	7.29312	7.26833	8.72644	6.72225	5.13633	3.21611	7.02959	8.30986	9.76823	7.73958	7.87468	5.75056	7.59212	6.08755	9.85311	3.94561	7.57649	4.35646
AT1G05560	11.4215	12.5785	14.7075	12.2577	2.22082	4.56247	10.2919	6.49649	3.0129	1.77453	3.37687	2.52206	14.2214	9.79573	38.0982	7.921	9.92485	15.3229	16.6248	14.5124	4.91806	4.74052	95.2353	14.6015	6.83791	3.09232	7.26024	11.9113	4.14066	5.53864	3.4412	9.20489	9.45432	5.42316	69.7547	5.03833	19.1273	3.5308	25.0824	24.5484	8.28215	134.331	2.0368	2.05075	11.7243	12.3284	6.32393	9.39765	1.81856
AT1G05570	4.25891	2.93977	5.68823	11.6512	5.25519	5.85554	6.42895	4.4226	6.76872	5.56385	5.78698	3.94773	5.75766	6.7011	7.2983	3.84692	14.4735	7.89263	4.40997	3.55044	4.17248	4.43946	6.65276	9.5774	8.44297	3.7155	5.64857	7.86777	4.34289	4.23135	6.19797	6.09775	5.169	3.82992	8.29657	4.22045	7.10568	3.37213	3.53166	4.38223	6.53309	5.56489	6.76921	2.47369	6.4773	5.08157	10.2279	4.39391	8.6923
AT1G05575	16.4633	5.74891	44.0737	6.10445	61.6833	1.10485	18.7562	2.03867	59.7327	1.67782	30.2087	0.673423	7.64071	0.83859	39.4974	0.415113	81.7059	1.48837	16.4017	0.715123	26.1716	0	10.3902	0.606977	5.96042	0	20.6429	0.930497	18.9953	0	16.6196	0.508449	33.6224	0	5.66524	1.46752	1.07774	0	13.6176	0.446118	9.28495	0.373007	2.04343	0	36.048	0	46.119	0.907834	11.462
AT1G05590	9.12012	10.1532	7.5936	7.67122	7.17294	7.0618	12.0754	8.43242	6.98652	6.95576	7.55556	6.89919	7.26384	8.42858	5.457	5.29989	6.15826	7.01171	9.3974	9.55556	7.49413	8.78955	9.09344	4.25136	3.76403	2.87947	5.90026	5.75787	5.29883	5.47394	4.56798	4.24469	4.84391	5.62299	3.62065	3.9638	5.22955	2.22562	4.17139	5.29605	2.89401	2.68595	3.11187	3.111	5.98916	6.20868	5.6547	4.78052	4.73962
AT1G05600	7.01618	7.82457	3.82202	3.9394	4.40999	2.89001	6.50508	4.42026	2.51174	3.00166	4.7186	1.45997	5.52794	4.32812	2.96757	1.11806	1.9103	2.19587	5.33696	3.0861	2.14849	0.241737	4.64429	1.25571	1.60286	0.807003	2.44883	1.61526	2.65369	1.30785	1.90089	1.70613	2.09786	1.58161	3.42377	1.65353	2.14808	0.337599	1.003	3.04513	1.97128	0.390176	1.55514	0.564769	2.07046	1.85764	3.30959	1.53078	1.87429
AT1G05610	0.500738	0.50214	1.05061	0.16448	0.743539	0.501962	0.890162	2.27204	1.53149	1.19529	0.700949	0.831696	0.350135	0	0	0.686234	0.328276	0.247115	0.387913	0.378875	0.155275	1.75026	0.181591	0	1.34171	0.506296	0.745372	0.497833	0.150854	0.45215	0	0.53298	0.341582	0.151968	0	0.498831	0.181598	0.500824	1.2777	0.787632	0.65286	0.390647	1.53359	0.733238	0	0	0.343306	0.153427	0.537707
AT1G05620	9.90688	14.2749	14.8933	13.5124	9.49463	9.73916	9.85595	9.58883	9.95003	8.60592	12.3463	7.40823	11.9266	12.6928	18.2789	20.4655	11.9669	14.7364	7.58535	3.95874	8.54474	5.86349	10.1398	10.5121	13.2365	18.1913	10.3276	11.9054	6.42297	6.85384	8.64892	11.7984	12.4709	5.9721	9.72169	13.696	9.03245	9.83366	6.39709	7.62773	13.9415	8.87063	8.25933	7.39724	8.94571	7.3229	10.6953	13.8622	15.3572
AT1G05630	5.30074	4.41733	7.68379	7.37625	9.31877	3.67987	7.89835	4.54595	6.51421	3.55301	8.66682	3.37136	2.74884	1.70512	3.54328	1.3422	8.23765	2.2385	7.61897	3.88284	9.27354	4.60186	7.6129	2.79492	10.4561	1.74727	7.92593	2.39468	11.4722	2.82119	7.91157	1.37001	3.53717	1.95319	5.49767	1.39267	13.9179	0.761911	3.20242	2.02514	4.66195	1.15027	10.98	1.13253	3.73318	3.39012	6.25645	2.0437	6.10651
AT1G05670	3.96481	3.31662	3.08228	1.79239	2.70121	0.45192	3.62983	1.91535	3.25571	1.33503	2.30037	0.533299	2.96745	2.67641	2.80094	1.37213	2.94596	1.46559	4.68839	2.7312	3.43543	1.53857	5.70411	0.657419	4.13453	0.335918	3.12857	2.10329	3.31812	0.990318	2.46484	0.888213	3.42496	1.01073	3.79046	0.678957	4.20831	0.457882	3.63502	2.14082	2.34326	0.885174	2.40585	0.163781	1.40898	1.85754	2.61375	1.18339	1.61468
AT1G05675	1.44533	4.05033	5.99373	5.42048	37.5412	0.945449	5.92259	0.345159	11.4134	0.754468	4.83799	0.249503	0.869258	0	1.40842	0	15.332	0.394967	1.74228	0	4.14805	0.247748	7.58342	0.635058	5.10144	0.254524	0.293802	0.326879	6.95228	0	6.88242	0.185921	0.900405	0	1.61356	0	1.88667	0	0	0.16547	2.484	0.536182	2.01071	0	2.39814	0.238461	10.5421	0	2.27888
AT1G05690	4.11097	2.3681	2.77323	1.37261	1.45657	0.695551	4.59218	1.19108	2.59721	1.08403	0.976106	0.334986	3.58669	1.82554	2.09444	0.786313	3.10739	0.814552	3.72534	2.3327	1.38555	0	9.62731	0.145846	0.613152	0.0867177	3.44553	1.45272	1.66747	0.155305	2.67193	0.246781	3.52516	0.108105	4.35461	0.350242	2.46417	0	3.77941	0.771981	4.38623	0.179586	0.86123	0.258997	3.34232	1.11791	3.27845	0.325626	2.02583
AT1G05710	3.15768	0.516918	8.21662	3.73106	4.94538	4.76132	3.25855	3.16057	4.35056	2.17737	5.70542	1.11464	2.19198	2.01661	5.24099	0.863145	21.0951	7.14733	7.7675	1.77655	16.0802	1.23632	4.83597	2.47093	24.7602	1.96113	6.75687	5.97487	12.7582	4.82171	13.7253	2.86783	9.50431	2.01717	29.3352	4.14031	22.5744	0.909337	7.31983	2.55286	7.75004	5.96616	8.87561	3.09222	9.08093	3.37668	29.3255	2.36426	14.3436
AT1G05720	26.3243	27.5123	18	23.8867	15.2385	23.4048	27.9831	25.3188	20.4607	21.4141	27.9546	23.3908	23.0549	28.2721	27.3562	23.0274	26.2907	31.8983	23.1516	25.9276	25.0796	29.0628	31.805	23.4521	20.6451	18.9697	31.5266	29.3738	20.1065	26.2128	16.003	29.8291	22.0385	31.7222	30.9541	27.5008	34.0338	21.7178	16.6749	20.9816	17.7854	17.9203	31.0133	14.876	25.8628	23.6788	23.8244	26.715	31.3147
AT1G05730	0.630975	0.362493	0.591676	0.296066	0.532308	0	0.224957	1.17201	1.35455	2.56888	0.359946	0.423937	2.06441	1.05027	1.84362	3.83172	3.48875	1.29362	1.66102	1.45403	0.469199	2.15591	0.898606	0.216384	3.82036	0.13014	0.295323	0.940991	1.5225	0.234195	3.08618	0.527512	1.87416	2.26371	7.65378	1.11675	7.35315	0.173225	0.785479	1.40712	2.19559	0.47868	5.73624	0.190996	3.34428	0.850191	1.90974	0.57031	5.26252
AT1G05750	1.09351	1.01265	1.33073	0.855964	1.64652	0.484076	1.54751	1.47922	1.53228	0.924854	0.527354	0.637552	1.40735	1.47031	1.21536	0.893545	2.19894	0.685578	1.20413	1.18315	1.35962	0.116552	1.98523	0.164186	1.64308	0	0.880831	0.631227	1.35032	0.957822	0.84411	0.678584	0.994638	0.30926	1.66835	0.240118	2.02587	0.240797	1.28056	0.3147	1.22097	0.1537	2.27777	0.0749752	1.02744	0.887812	0.916091	0.149892	1.03616
AT1G05760	6.85626	7.86822	9.88254	5.83576	8.71278	7.77017	4.96017	6.98364	8.00682	10.778	9.86282	14.2228	5.54182	6.12135	3.8473	5.166	5.28979	5.8868	4.45932	7.95228	3.24734	15.2139	1.44626	4.601	8.05086	8.75458	6.49622	2.09243	3.99334	11.4673	8.62085	12.1105	2.00127	11.4745	11.3121	12.2301	3.7856	13.9881	10.5207	10.6917	6.67026	8.98462	5.31048	12.0058	6.4657	4.58355	7.42259	6.73629	9.23186
AT1G05770	1.17916	1.15726	1.14144	1.71217	0.69587	1.14264	0.515864	1.2386	0.905334	1.6697	0.947619	0.843849	0.874101	0.344263	0.979557	0.336166	0.406914	2.47284	0.448055	0	0.719971	1.13663	0	1.47176	1.37541	1.1719	0.335716	0	0.349726	1.05082	1.01988	1.26304	0.41717	1.10173	1.398	1.77573	1.32031	2.37201	1.53512	1.84902	0	0.607627	0.418787	2.62915	0	0	1.23715	1.47414	0.857848
AT1G05780	6.80159	4.4126	7.27127	5.0765	3.46456	2.53561	2.51391	2.2391	3.54562	4.21712	3.33846	4.20534	5.90786	4.9998	4.45061	2.04578	2.47408	3.38016	2.46095	2.2099	4.41574	1.89097	2.78477	2.72294	5.75018	0.320345	4.57285	2.08873	5.02848	0	4.84112	2.69087	3.05451	1.14982	2.93813	1.91322	3.68997	0.832799	1.63132	2.78702	5.07927	0.326337	6.6477	1.37878	2.85907	2.27523	1.74857	0.387586	6.86313
AT1G05783	1.68267	0	0	0.369152	0	0	1.98052	0	0	0	1.34242	0	0	1.32719	0.618466	0	1.543	0	2.49244	0.545458	0	0	6.14069	0	3.18479	0	1.25582	0.706	0	0	1.88614	0	0	0	2.59688	0.558577	0.822056	0.754769	1.91959	0.703817	0	0	0.782164	0	6.1136	0	2.31876	0	4.03586
AT1G05785	6.98157	5.47832	7.87993	7.24164	5.21717	6.02454	5.50601	6.36339	7.97735	3.11329	5.11391	3.49801	8.94827	7.67882	9.20237	10.4988	6.88785	8.03217	7.84088	8.61936	7.17016	10.3443	9.66744	10.1926	12.7681	10.8712	8.37747	13.8847	7.55975	9.41838	7.73967	10.1908	11.54	8.31422	13.4443	10.3423	12.4269	6.03456	7.58839	6.94158	11.349	6.11075	10.3829	2.67068	8.19994	7.66603	6.95183	8.44268	8.04109
AT1G05790	9.30274	9.04505	8.26103	11.2816	7.5986	7.25891	9.25724	5.77231	10.652	6.76306	5.24658	6.98688	8.91868	9.77347	10.2117	7.00459	9.6352	7.69106	9.4436	8.37881	6.00741	4.04585	11.8504	8.4816	9.01058	4.34409	8.70019	7.42354	6.79749	5.29865	4.94571	7.45548	7.70747	5.61611	9.7748	6.15867	12.6421	3.74013	9.86024	7.50599	7.1897	6.2621	7.66732	3.5754	10.9324	6.59772	8.39721	5.58611	8.04054
AT1G05805	44.5631	27.0255	29.1808	24.1615	27.7488	15.1765	37.7389	20.9415	32.1807	15.948	36.6832	7.46685	32.0971	27.7212	31.9541	16.0758	31.3241	13.7173	14.2623	7.8332	8.29613	5.10739	25.895	4.51426	29.8	5.67237	12.9791	7.44452	14.3957	3.90492	24.9298	4.51046	11.758	3.45573	15.2471	4.72947	18.1506	2.472	9.68679	4.47853	17.1403	4.13712	21.5815	4.32553	10.8493	6.49877	15.1455	3.37356	40.3501
AT1G05810	13.3914	9.18982	8.96469	9.88094	9.64956	5.74593	6.56695	13.9828	17.219	9.7782	17.6911	6.04198	6.16306	11.1946	7.24174	5.81681	10.8045	8.63807	6.70472	5.45211	9.29582	4.27888	3.51279	5.25394	24.108	4.8712	11.0656	4.87429	11.4808	7.43288	16.6006	3.74084	8.73908	2.70825	11.899	5.64999	10.1216	7.06226	8.21174	5.52068	6.687	4.56941	9.5722	1.30671	11.7934	3.83377	11.6859	4.77148	20.8838
AT1G05820	0.875511	0.961477	1.14484	0.603098	1.45252	1.46077	0.364047	1.19205	1.25743	0.98642	2.17908	0.693058	0.729355	0.962903	1.76861	0.667993	1.53497	1.66686	1.42589	1.20711	1.7128	1.55763	0.834918	2.0148	1.87193	0.79967	1.62631	0.385087	1.56596	1.1549	1.95151	1.31435	1.01022	0.651517	1.12954	0.6478	2.62065	1.12251	1.00114	2.07685	0.543711	1.48479	0.844024	0.927337	0.56472	0.956141	1.58984	0.64134	0.384298
AT1G05830	12.0598	12.4733	7.25932	10.1539	8.41032	7.25731	12.9928	10.3883	12.31	9.00375	9.95191	6.6419	9.89583	10.8252	9.79577	7.0198	7.76838	6.17059	9.75516	10.675	9.41937	6.74142	11.4619	2.9025	11.3955	1.93136	9.55386	6.31469	9.09438	5.03874	7.56512	3.56231	6.98909	4.3573	7.61964	3.68217	10.39	1.55109	7.26639	9.11502	7.26369	3.11301	8.66039	1.91108	8.89597	6.53475	7.76825	4.61465	7.82961
AT1G05835	1.99062	4.06111	1.82904	1.51899	7.00604	0.797669	2.43915	0.531784	1.07714	0.328743	1.05623	1.00618	1.53298	0.447248	0.402195	0	1.11623	0.420546	3.01986	5.12305	4.11183	4.11162	2.27575	1.0985	1.14966	0.703215	2.68949	0	4.02126	0.648427	1.18126	0.472211	0.96683	2.25902	0	0.688072	2.73871	0.950415	2.45686	1.6933	0.558633	1.3709	1.51544	2.63287	0	0	0	1.36615	0.497257
AT1G05840	17.0139	12.4577	8.4583	12.0001	8.8961	7.9511	14.0597	9.77314	12.5174	9.05701	13.588	6.78556	13.6994	15.0672	14.314	11.7583	12.1126	10.5226	13.5135	10.5958	10.9181	6.77624	14.1528	4.87316	12.1196	6.06535	9.15902	11.3552	10.4741	7.96095	7.33578	6.85287	11.8878	6.69288	13.822	5.63334	11.5487	3.25305	9.81582	9.47528	10.0006	5.45952	10.376	2.3913	13.2449	12.8571	13.9248	6.93584	15.3636
AT1G05850	416.058	459.826	483.541	516.457	472.75	575.598	508.227	572.183	483.267	572.008	546.291	645.833	475.847	521.394	446.511	615.91	462.026	614.13	586.983	633.484	665.332	717.878	534.135	811.139	522.111	745.836	615.613	549.235	599.299	783.953	482.111	628.315	402.894	621.325	472.241	588.003	532.474	627.966	449.25	504.395	398.24	542.133	503.185	515.07	408.712	540.371	405.403	557.521	421.162
AT1G05860	8.7818	4.20886	7.21927	2.29162	8.07504	1.92174	6.77862	3.96871	4.70122	2.54651	7.93408	0.407791	7.93563	5.15969	6.86084	0.960598	3.81511	0.730652	9.41587	5.37784	8.00237	2.53732	13.4528	0.557121	12.2253	0.644937	7.15236	2.58716	5.74151	1.70917	5.70142	1.45884	7.20933	0.174931	7.81622	1.14708	9.1902	0.451542	7.20917	3.06306	8.49558	0.428902	9.19394	0.49925	6.41867	0.6123	3.68894	0.40356	7.305
AT1G05870	28.5934	16.6224	4.49118	5.47735	3.94506	4.69171	23.5693	11.2448	6.9977	6.15988	7.32424	7.66741	15.1362	16.4357	7.12486	6.82076	4.50726	3.34962	31.0366	23.7843	7.26521	8.81311	34.9624	2.38244	19.633	1.26228	14.1022	6.27724	5.51608	3.58535	5.33339	4.12421	8.25445	2.96352	16.688	3.329	27.6428	1.00179	10.9215	17.1063	5.82603	3.50996	14.3169	1.86608	13.8941	11.2739	4.29955	1.71674	6.22448
AT1G05890	28.6998	28.5306	21.5734	24.8816	16.9447	19.0256	21.6907	18.1125	18.7985	15.5563	19.2773	14.0158	18.4451	21.2114	22.6489	18.8974	17.7437	15.8424	24.6135	20.6043	15.4819	15.928	29.7075	15.9017	25.6248	7.83679	20.9666	16.2633	14.9849	13.5514	15.3399	13.4323	17.2858	12.2134	20.6175	8.97178	23.5683	5.03299	20.3324	21.5286	14.454	10.5427	18.4844	5.61397	19.4709	16.9724	17.1143	11.6998	18.804
AT1G05900	26.8614	24.9847	18.419	16.6306	15.6248	20.5424	26.1835	19.8368	24.5081	23.489	22.9713	20.7534	19.6857	25.3613	22.3489	19.432	17.7713	24.6298	22.8746	21.295	16.6991	22.7273	27.5598	19.286	18.3937	23.954	18.6659	25.8268	19.5054	22.8263	18.0461	21.6977	15.718	22.2607	23.841	24.1179	20.8403	12.9558	16.3189	17.7478	20.2406	18.6961	16.4011	13.0191	20.4333	15.9388	16.1805	24.2745	14.6962
AT1G05910	5.93054	4.91278	5.27521	6.55504	5.91938	5.17277	8.80602	6.30935	7.60047	5.77095	6.71598	5.00889	8.29515	8.38539	10.2188	7.22773	8.39722	6.79248	8.05961	7.12104	7.47176	6.66015	8.17728	5.88516	8.09962	3.4169	8.67442	6.88152	6.47784	7.22442	8.83332	5.02962	6.08265	5.2757	6.13457	4.42953	9.57018	2.99784	5.85563	4.92067	4.91704	3.02211	7.95763	3.2675	6.53266	5.10766	8.25762	5.31393	8.34332
AT1G05940	15.9906	12.741	12.4852	15.1834	15.7897	13.9938	16.352	14.0079	15.7294	14.0932	11.0671	13.8523	19.6195	22.8737	17.2027	22.3154	17.8871	25.4946	13.652	17.9869	13.6322	14.5025	20.308	22.502	15.7534	17.8246	15.5194	17.1177	13.9832	18.1541	17.0815	16.3822	14.0824	16.2968	16.9626	20.2972	18.0124	18.509	13.907	17.9184	15.4688	16.2191	17.9174	16.5334	14.6248	21.1587	19.4021	23.9533	19.2892
AT1G05950	0.640577	1.47039	0.661759	1.0551	0.56749	0.382809	0.915015	0.953743	0.5733	0.76243	0.952469	0.838637	1.15502	1.86359	0.871782	0.918601	0.327447	0.571212	1.11496	0.988481	0.703209	1.12545	0.693024	0.54725	0.566983	0.245996	0.951607	0.316658	0.873844	0.294806	0.933468	0.226348	0.657539	0.692775	0.246419	0.238873	0.47153	0.106689	0.413229	0.799039	0.964286	0	0.332289	0	1.14496	0.290541	0.327802	0.298106	0.665085
AT1G05960	14.8878	13.3014	13.4464	17.014	16.7141	11.9697	15.066	13.5428	20.122	17.097	15.7208	12.905	13.8309	16.2988	14.0322	12.0888	13.0208	14.5105	17.4903	15.7473	17.5818	13.8658	24.7521	20.263	24.4908	12.8342	20.2832	18.1871	17.7043	15.4638	23.2146	17.0642	18.9201	12.8648	22.4576	12.5038	22.9789	8.67557	17.1947	15.0426	20.4644	14.6758	25.2777	8.9939	17.7332	16.0585	15.6728	15.476	28.0133
AT1G05970	6.90062	5.52136	8.36202	5.2457	4.24125	2.75133	3.38255	3.51357	3.76264	2.71653	3.49109	2.54107	4.39325	2.48822	5.38146	2.38769	2.22603	0.911861	6.53093	3.53153	4.13653	2.61579	8.57748	1.94343	3.12664	1.43765	4.01806	1.25826	5.19391	0.857258	3.69674	1.44468	8.81422	1.31979	4.61628	2.13594	6.06	1.62678	6.67361	4.08369	7.52562	2.87291	3.71417	1.45407	5.17582	2.42113	5.88936	1.52172	3.5518
AT1G06000	8.24675	10.1355	24.335	20.2913	16.6569	4.51521	17.9351	27.3976	48.2693	44.2732	18.7658	15.6871	70.6182	58.5425	44.0705	74.9751	38.2533	37.8067	37.4181	26.6972	52.0997	35.5938	41.6538	45.2797	54.4124	47.6674	45.9587	33.5038	41.2972	35.1102	32.8514	26.1597	59.1916	33.4948	26.1475	35.9011	33.8074	14.7752	59.4395	23.4935	43.7665	12.8144	55.2831	18.4708	37.8328	18.6935	52.7974	41.6687	81.2155
AT1G06010	7.44577	9.30127	4.91772	10.2872	5.59221	3.60127	4.80255	5.32047	11.2343	6.21472	4.55169	3.56013	15.6142	12.8025	12.7039	7.05703	9.12101	10.6167	10.0412	6.93909	10.9377	11.148	11.079	4.03867	13.7168	11.0277	9.25146	7.41513	9.4504	3.11771	8.4606	7.23517	12.8256	9.32312	10.6585	12.634	11.9104	8.41469	15.2261	10.8486	12.2983	7.54011	11.1106	4.59897	15.0695	10.5823	7.36851	6.78076	6.60493
AT1G06040	250.681	198.74	146.027	184.019	154.969	143.25	279.26	170.122	203.922	170.035	174.003	131.873	265.469	247.343	244.746	206.385	181.537	196.471	281.246	249.542	177.308	169.162	330.812	154.635	193.528	77.0377	227.791	186.036	167.805	138.031	151.047	112.603	169.997	104.63	194.151	105.74	218.49	43.3995	204.832	181.849	166.406	82.9715	194.588	50.7802	201.007	195.609	147.818	107.788	159.271
AT1G06050	7.35509	3.46674	10.1889	8.34995	6.56102	3.87713	7.23756	4.52395	7.84958	4.42803	6.22479	2.91046	12.0171	10.6957	9.85404	7.02823	9.55763	5.65291	2.23754	4.14022	3.14142	0.791211	5.51798	1.80188	6.12636	1.21599	5.64071	3.78134	4.01121	1.44157	4.70701	2.27174	3.68531	0.985244	5.5263	1.59752	6.26266	0.898759	3.66586	1.83925	4.13302	1.24101	2.97032	0	4.78684	1.93289	7.74291	1.49634	7.68291
AT1G06060	23.1014	20.2839	16.6484	15.0335	13.6876	12.573	21.2176	18.0078	16.6012	14.0437	13.788	13.6845	20.447	19.0334	18.941	10.4732	12.2589	15.3965	16.0874	15.436	11.729	18.1847	21.5432	10.4134	24.2746	4.34657	12.9139	12.8455	8.43126	11.4899	13.103	8.18582	14.4641	6.99807	19.7404	9.66708	21.0498	4.97285	12.7703	11.9232	13.8188	7.98108	19.2788	5.15168	15.149	12.9381	9.15721	5.84303	19.1808
AT1G06070	9.13895	7.04166	7.66322	5.28173	6.809	2.60111	10.1235	5.15863	7.4709	3.36403	6.7531	1.10165	8.44962	5.17709	8.18314	4.02146	9.1678	3.50861	12.8976	7.09083	9.88337	5.03651	16.8114	3.3381	12.0283	1.38208	9.00114	4.44283	6.92524	4.90327	7.72748	1.80918	9.10339	2.08231	11.3831	1.43074	11.2533	0.202712	11.2362	5.1222	8.15386	1.1696	8.51913	1.00927	8.1591	4.00896	6.35583	2.65549	7.30311
AT1G06110	19.6553	16.1175	10.4658	16.5964	7.99294	12.0099	12.8185	7.24954	5.98473	7.29492	7.69553	10.663	14.986	13.5628	11.7395	9.16173	11.2832	13.3119	12.6572	12.3974	8.00468	8.96459	14.4681	12.522	6.67222	6.62356	9.48651	10.5635	8.38362	9.68033	7.03971	13.7459	10.9361	15.2208	11.6289	10.4246	10.6238	8.0269	12.7113	16.9311	8.23268	13.1279	5.32526	8.89762	11.4408	17.5678	11.7873	12.0687	5.74944
AT1G06130	24.374	24.7885	27.0558	23.3888	23.8165	18.5187	23.3797	17.8307	20.908	19.8159	22.2287	21.7565	20.893	20.8743	21.0911	17.8528	37.1105	24.4764	27.5315	22.4064	30.4539	21.2007	25.4663	26.9504	27.3694	18.2721	29.1065	30.9527	30.0793	20.0945	25.5917	25.584	30.2162	22.6388	27.6485	22.6162	26.8985	23.4451	23.9342	28.6645	39.8813	26.9471	23.0796	25.1236	23.4855	26.8442	40.9848	20.0749	25.9713
AT1G06143	2.45805	1.54642	2.26896	1.05741	3.44838	0.678463	2.61063	1.58814	2.13767	1.2052	2.79165	0.795082	1.1779	1.75434	1.6828	0.555579	1.06047	0.614756	3.33968	1.12758	1.0029	0.8091	2.072	0	1.57452	0	1.66968	0.674557	1.22895	0.550935	3.01703	0.599466	1.29932	0.258669	1.12448	0.421815	3.78664	0	0.893695	0.934214	1.44812	0.108674	3.94465	0.158332	1.14283	0.582576	3.03878	0	1.66071
AT1G06150	21.9608	19.6751	12.1905	10.1136	10.2286	9.4692	18.7859	10.982	11.354	9.3529	11.002	8.81557	11.6421	11.8334	12.2385	8.24347	8.55894	8.99771	16.6764	11.2261	11.2245	9.99433	18.2735	7.55313	5.41391	4.65586	13.2729	9.4013	13.1578	7.33383	12.4016	9.42207	9.1859	7.11713	8.09085	5.49636	11.0389	6.56482	13.5016	10.4041	11.0432	6.40784	6.20757	3.7255	12.8843	8.80724	12.5643	6.45595	8.71149
AT1G06180	0.223022	0.526305	0.882147	0	0.52223	0	1.18377	0.556891	1.142	0	0.350094	0.210005	0	0	0.715706	0	0	0.674893	4.11208	7.01269	0.276293	0.446916	5.35922	0	0	0.452068	0.527867	0	1.34213	0.41021	0	0.30838	0	0.546021	0.333633	0.218221	0.648718	0	2.65962	0.82792	0.374715	0.456034	0	0	0.387545	0	0	0	0
AT1G06190	83.5856	101.333	96.0089	79.8217	102.665	95.3909	90.1106	129.443	91.6978	92.7808	88.7493	77.0393	75.2088	75.1118	67.4968	76.4656	48.969	60.4175	88.8979	126.233	101.094	133.698	60.1693	69.0906	60.1377	103.75	63.0952	48.0642	104.308	129.326	79.969	68.7402	54.2182	99.4188	55.7058	64.9594	78.4494	89.7474	75.8072	88.772	45.975	69.962	67.5114	113.37	48.393	63.57	50.4032	59.8899	53.3914
AT1G06200	47.9882	48.9576	46.5659	48.3943	40.7793	46.9215	41.5951	43.5369	47.2056	49.7699	54.6314	53.409	55.4862	69.3739	64.2096	62.2408	58.1522	61.3877	54.2241	57.2388	60.1324	67.4439	68.5222	84.4276	68.8136	64.2331	64.2454	81.3071	58.1496	57.3647	70.987	83.0063	71.3484	76.0604	80.329	93.818	65.8224	59.1157	59.6897	68.7331	69.8818	75.1689	69.9458	63.4441	74.0468	75.392	66.2797	83.2585	61.7008
AT1G06210	22.8965	22.7326	26.9196	17.0847	23.2057	14.7702	23.078	20.4738	28.5073	16.7002	27.4905	12.1016	28.4339	22.6779	22.7421	15.6935	23.8738	16.3978	37.3769	26.7144	34.3302	21.3531	54.0654	27.1951	60.8726	18.4298	36.3963	34.3327	30.0829	25.3932	31.3274	22.2152	36.2916	19.569	44.1795	20.879	43.9	11.1418	35.8315	21.1303	36.2576	19.7926	44.0222	9.18511	30.71	20.6226	30.3776	14.3652	36.9466
AT1G06220	16.9946	17.258	15.6242	18.0796	19.8759	15.5488	23.735	20.5213	17.5463	15.0378	18.6975	16.7574	28.379	27.3474	27.0395	26.133	26.0367	21.281	22.8438	30.187	27.7752	25.0752	29.1298	19.0377	21.1149	16.0819	22.6498	18.5087	26.8033	24.7121	26.3987	22.1831	22.86	23.2426	24.3679	24.108	30.0259	17.5913	23.859	22.0132	17.487	17.9469	27.8798	24.9418	20.5703	22.5982	27.8982	24.2519	29.2072
AT1G06230	21.264	18.3588	16.0419	18.0273	20.6584	10.7312	23.8332	18.3899	24.3403	12.9573	22.1792	8.75265	23.6439	20.2676	26.0279	13.453	23.6128	11.5425	16.8407	12.1854	21.946	9.89926	27.2461	5.82016	30.6025	1.91962	22.7884	13.4254	18.3042	6.66251	26.3975	5.04931	21.7079	3.28255	25.1053	3.89816	29.1307	1.19289	15.3301	6.92376	23.6854	4.98835	24.5726	1.4643	18.2881	7.9081	21.4763	5.94691	33.7946
AT1G06240	9.40276	7.65863	5.97448	7.54932	6.76951	9.20176	15.3711	8.88872	8.92561	8.29541	8.14644	8.74755	10.8979	8.183	9.21551	7.08117	6.49583	8.94959	14.3156	12.8502	9.4001	9.77277	17.1615	10.488	4.3331	11.7412	11.9198	9.30905	11.4702	12.1429	7.36695	9.30362	10.8949	13.0287	9.92945	8.54008	10.1174	7.93738	9.59587	10.7724	8.12225	6.17891	7.61113	9.40351	10.3744	10.2792	9.63703	10.7329	5.10834
AT1G06270	2.56815	1.29696	1.39596	1.48424	1.4587	1.14854	2.28452	1.82012	1.58799	0.792843	1.22615	0.39456	3.11723	2.1004	3.43689	2.18395	2.18731	0.994906	4.79468	2.63861	2.52723	2.72067	4.63129	1.46477	2.86882	0.595312	2.83408	2.62831	2.94218	2.32617	2.43958	1.1604	3.29787	0.642348	3.32781	1.13886	3.80244	0.558255	2.65845	1.8167	2.77154	0.726727	2.77915	1.56187	3.23103	0.96081	1.73764	1.56065	3.30114
AT1G06290	29.2534	30.2857	31.1871	33.4917	20.6251	25.227	26.8314	20.4884	27.0196	23.5357	20.6232	25.4137	26.2946	25.9578	28.7846	25.3925	28.2401	30.241	24.9017	27.5619	25.5778	26.6946	36.0577	34.8108	35.664	26.9436	28.8348	37.898	22.0474	26.0229	18.0255	27.7369	22.81	24.728	23.104	28.8552	24.2567	21.0462	22.7222	24.0136	25.1321	27.7577	21.2179	18.1465	29.6229	31.1824	30.1205	28.2175	28.8707
AT1G06360	26.8804	12.4327	14.4409	5.30579	24.8361	11.8431	12.4845	9.93618	21.4826	3.13825	50.5392	3.09956	2.36283	0.745658	2.48321	0	2.06471	1.31468	7.61271	6.34007	13.876	2.17575	0	0	1.16186	1.45039	5.99362	0.418903	29.9061	2.41678	20.7788	0.240103	3.4966	1.02027	0	0	3.60567	0.444402	3.42254	0.634101	1.74599	0.519816	7.99401	0.752496	0	0	4.91734	0.196328	9.02349
AT1G06380	4.74386	4.13405	7.76224	3.44799	10.6487	1.18787	7.59348	9.08171	7.55574	4.42969	14.1973	2.36305	13.2275	12.899	17.2233	12.5943	11.7222	3.66505	19.4179	11.3531	20.7042	9.411	25.6718	5.22514	25.43	4.29665	17.5143	7.68553	22.603	8.01028	20.4427	5.5432	22.577	5.34226	26.4333	6.24453	27.6197	3.3303	14.2132	8.65926	19.8896	3.55202	20.9683	1.97156	21.2145	5.76907	20.8095	7.82144	20.4615
AT1G06390	26.9964	31.8119	26.9539	29.8412	31.9429	21.2463	29.5986	24.1542	27.2713	23.7621	32.6721	17.5887	23.8262	22.4082	25.0396	21.0369	27.8683	17.998	34.0867	28.8135	40.2625	27.3121	35.2756	25.7328	33.632	9.04579	39.2704	25.8975	34.3735	22.1167	39.6253	19.6624	33.1988	18.0442	28.8566	15.8766	34.8053	7.12682	26.7801	17.5343	32.7659	15.9053	38.4156	7.28521	28.9674	23.5695	34.5155	15.8757	32.6508
AT1G06400	61.2086	50.0367	133.898	64.0683	91.7229	58.9796	41.3777	43.5778	58.4238	45.6055	119.876	56.3862	33.9307	34.6738	86.8039	31.5746	83.0221	34.2335	65.0946	29.8893	98.374	20.2775	45.5777	38.3883	89.8868	22.1212	105.049	74.036	101.573	25.1915	89.15	32.5525	130.503	19.8143	101.026	40.8966	57.7005	22.6516	60.1283	23.979	161.032	44.5628	85.3526	22.1055	107.69	33.7763	89.9884	28.4828	140.218
AT1G06410	69.3932	58.1996	116.749	77.5283	176.42	67.9423	67.875	84.3018	94.2703	63.7593	209.823	58.7788	31.5605	33.7285	91.0988	27.1691	118.986	33.5853	69.9765	24.6023	164.77	30.2811	37.905	25.4821	129.251	10.7787	158.769	47.3397	177.401	25.377	222.151	25.417	218.602	16.3394	130	23.7079	95.1818	8.79925	55.6502	17.1665	268.777	16.1308	144.942	11.9549	157.025	27.4818	155.3	23.8055	282.034
AT1G06430	91.9091	97.5063	73.6572	74.1763	63.1449	90.0088	82.7574	85.8142	75.844	95.6245	71.0274	110.273	75.6198	80.6671	60.9208	75.0738	73.1766	100.44	95.3515	108.012	72.107	83.1094	142.546	129.914	72.0587	111.418	97.0978	150.835	78.2979	95.2998	80.2594	137.882	94.3787	111.47	145.845	128.342	91.7773	112.312	111.176	138.509	116.608	191.645	90.7021	118.181	104.304	142.383	104.297	123.328	92.6725
AT1G06440	0.965898	0.631536	2.6779	0.577099	2.26153	0.703248	0.430403	0.668054	1.23711	0.697951	1.84501	0.311862	0.409856	0.778148	1.06685	0.385922	3.49995	0	1.56292	0.238841	1.64568	0.315937	0.109718	0.131918	0.731892	0.0798252	1.27857	0.703494	2.46838	0.144907	2.05437	0.227061	2.45308	0.101556	1.74182	0.321459	1.56274	0	0.560252	0	1.22475	0.245507	1.7203	0	1.03465	0	1.58164	0.102059	2.09079
AT1G06450	1.55374	0.872444	0.815124	0.660852	0.264072	0.884655	1.38864	0.188805	0.458054	0.32243	1.41309	0.321624	0.813154	1.50921	0.506012	1.34204	0.486073	0.868871	1.00535	0.883087	1.08108	0	0.310727	0.189237	2.06173	0	0.505637	0.433854	0.922435	0.413398	2.12208	0.162015	2.22702	0.715306	1.79134	0.457702	1.0236	0.153537	0.989738	0.428366	0.955104	0.349182	1.14198	0.342097	2.31487	0.426881	0.964341	0.579555	2.48847
AT1G06460	209.374	177.74	170.559	194.524	147.985	200.044	217.045	145.46	178.949	182.409	196.886	217.438	273.441	333.383	341.074	334.099	280.624	294.263	232.806	204.438	201.057	245.12	453.227	274.571	225.265	267.392	246.833	307.935	188.482	242.601	220.809	250.33	201.685	265.653	275.833	295.087	269.048	184.327	210.481	211.02	215.337	190.985	236.472	224.86	281.316	290.539	230.201	324.708	282.86
AT1G06470	16.4158	14.4623	21.5768	17.2478	20.9303	16.4476	20.4463	17.7211	26.4945	16.6219	18.8089	12.6864	22.955	23.1123	28.4367	19.2859	24.1879	21.0499	18.7009	19.1676	25.1919	20.1831	32.0964	20.4864	34.9844	16.2453	23.2104	22.6816	21.1919	18.36	29.07	19.8287	22.7446	17.6773	32.2879	19.7531	30.8704	11.1903	22.6902	14.8505	26.6399	12.3348	24.6596	11.5	26.5395	15.6303	25.697	14.8377	30.6812
AT1G06475	6.16426	2.03898	7.3877	0.338087	4.87185	2.05653	1.36039	1.30459	3.67206	0	11.0651	0	3.06	0.607751	3.39852	0.594258	13.4249	0.543924	10.6526	3.49689	9.11478	0.9876	7.7329	0	26.251	0	14.3768	4.52611	10.717	2.72663	28.5024	1.44989	39.0984	1.91733	26.1618	2.55785	21.0805	0.691252	10.5483	1.93376	22.5715	1.57695	30.8027	1.54312	18.6637	0	19.8205	6.3918	79.0993
AT1G06490	1.40084	1.56976	1.28707	0.884537	1.78303	0.827438	0.689033	1.63737	1.95588	1.28787	1.44698	1.01682	1.51658	1.26705	1.01593	1.08728	1.01969	1.15416	1.05021	1.27292	0.995728	1.60573	0.542573	0.589052	2.20839	0.821907	0.943868	0.561829	1.10918	1.42564	1.57067	0.773166	0.856946	0.964512	1.05652	0.939105	0.946271	0.802024	1.69111	1.40326	0.574682	0.960381	1.52392	0.659308	0.282704	0.524091	1.03918	0.615353	0.670882
AT1G06500	16.3946	20.7848	11.1792	15.168	13.5267	17.137	15.4573	14.8189	12.6345	10.1252	16.6232	14.9323	13.6342	16.829	15.4032	9.70922	14.1667	12.5604	6.68207	9.06469	7.91021	10.9201	12.8574	4.16097	8.61333	3.17246	7.86538	6.14642	6.53956	8.04527	7.68033	2.33144	13.4022	7.16929	12.8211	5.68974	5.95968	2.23928	14.7842	6.01918	9.49552	2.59534	4.25287	2.017	10.4018	6.10833	7.78319	5.0566	7.53708
AT1G06510	42.0091	39.0662	54.3264	44.7952	52.2073	37.1798	38.278	52.4804	45.2171	41.0879	40.7818	30.8199	34.4009	38.2836	28.6463	30.9145	29.012	33.1431	44.0158	46.4691	43.2563	58.0551	45.8242	58.2315	32.6984	49.3616	38.962	49.2744	38.173	46.0499	41.2018	45.3186	29.4994	42.2247	31.8203	46.482	36.3851	51.8772	39.2762	46.2325	35.4245	33.0397	30.8331	46.1005	37.0809	42.2687	33.9951	33.224	28.9277
AT1G06515	22.6846	24.0138	21.0642	25.9591	33.299	26.6767	23.3058	44.4351	28.2353	39.4712	30.5474	27.0465	15.3858	14.659	18.56	16.2515	28.11	20.7675	37.0794	31.8952	31.8238	58.546	26.8886	30.5737	27.4937	22.9736	36.4199	26.1214	33.6642	43.6216	28.4067	18.3538	19.106	22.6822	25.3106	20.1645	19.2311	14.9394	18.4803	17.9466	13.5215	13.9794	14.9915	13.7737	25.8124	18.3907	22.6708	14.3413	12.6625
AT1G06520	0.901685	0.399923	1.37173	0.418529	2.40011	0.61254	0.865204	0.739251	3.34307	0.436543	2.33609	0.568108	0.134332	0.795914	2.9154	0.401547	4.73963	2.09592	0.874274	0.257406	1.97184	0.384955	0.446114	0.429685	2.59153	0.392151	2.53869	0.490569	3.54986	0.71283	2.4842	0.359226	3.39711	0	4.3101	0.19261	1.46055	0	0.561227	0.240307	2.8349	0.394663	1.3734	0.0957698	4.08301	0.118579	4.29767	0.490868	6.78821
AT1G06530	52.3562	59.6375	84.8749	54.5052	63.6292	45.5288	65.4918	71.1621	48.2287	53.5186	63.3426	60.4685	61.3251	57.3123	72.3911	51.6713	54.8793	46.8875	80.9816	105.764	81.3999	94.2734	108.077	77.9425	90.2492	63.4367	85.9277	87.0707	87.4932	78.0197	84.1972	90.3986	77.4299	81.8141	95.5566	82.7902	94.9703	70.4436	77.6511	82.0382	78.2815	73.7429	87.8073	77.4179	82.3916	78.3375	95.7984	86.5057	81.2378
AT1G06550	20.2589	27.8569	15.2935	17.6292	18.2878	21.718	24.2414	17.8962	23.8426	25.4299	23.8294	27.3074	21.0167	23.1132	21.4207	19.7903	15.0835	21.8455	11.185	18.356	17.7963	21.1771	17.1124	12.0861	27.5271	15.9311	12.5672	10.849	17.6858	15.1051	17.2744	17.6056	16.1674	21.0756	18.8072	20.5212	22.1354	20.4532	14.7461	15.7441	14.1164	17.4941	20.4566	26.3607	13.505	15.1955	14.5192	19.1183	34.7417
AT1G06560	3.52616	4.72306	5.49111	4.91071	4.62267	2.61188	3.72315	5.97238	3.64802	4.2549	4.42149	2.94987	5.88202	5.92328	8.22355	8.03138	6.0891	6.43154	8.85741	10.2936	8.39026	7.38344	9.24937	7.02074	7.87812	4.16928	5.29547	4.63267	8.37047	8.08097	10.0225	5.75304	9.74449	6.99475	8.46031	5.67017	11.765	7.80243	7.90377	8.97589	5.63934	5.92814	7.93456	5.96526	6.49307	6.29984	12.0755	6.50399	7.49461
AT1G06570	50.1718	41.9672	32.9774	30.7826	21.8727	25.1328	54.7605	37.6719	26.7697	28.4388	23.0705	37.2373	21.6697	17.0473	29.5517	15.4551	24.1305	26.1787	60.5087	56.1404	29.5923	30.6464	89.0108	35.0358	65.9865	9.89427	38.0365	38.2746	22.3253	26.1585	14.9584	30.982	37.4323	18.404	64.7882	20.8935	52.9971	9.01688	53.3119	49.4184	41.0059	36.2229	33.6011	9.83209	32.4777	46.7356	29.9901	28.1538	31.1446
AT1G06580	1.60449	0.815226	3.52318	1.26765	2.33328	0.706698	1.55473	0.694437	2.51538	0.184587	3.12822	0.275314	0.972788	0.46589	2.11794	0.178429	2.34571	0.279324	1.76921	0.0957811	3.25402	0	2.87112	0	2.00411	0	3.84425	0.984834	2.13709	0.33567	3.41854	0.139305	3.35206	0.239766	2.04755	0.593196	2.16326	0.264858	2.79865	0.498144	2.86454	0	1.99613	0	5.96143	0.538577	3.60615	0.118883	2.89188
AT1G06590	1.68156	1.43059	1.21103	1.45919	1.66503	1.30818	1.78763	1.7506	1.68696	1.18425	1.73844	1.19347	1.99975	1.87136	2.24519	1.84466	2.4638	2.14922	1.3715	1.4403	1.65149	1.42939	1.63753	0.905947	1.67906	0.320223	1.09852	0.926891	1.45287	1.07022	1.23925	0.771272	1.39686	0.74325	1.27101	0.365553	1.29047	0.307416	1.74207	1.49174	0.695646	0.744802	2.38755	0.478345	1.33066	1.00836	1.13851	0.689125	1.38071
AT1G06620	3.2014	5.05838	17.6324	7.77508	32.5631	8.12814	7.4038	35.2976	58.2989	45.9948	40.3504	12.5331	15.4237	18.2614	28.1567	21.8165	37.3984	21.7209	12.8407	3.13421	25.5208	4.37266	10.6994	23.9708	76.834	27.0939	32.2339	25.3934	37.3391	8.31966	27.6359	20.7547	56.1444	8.17398	42.133	24.8421	25.7437	7.48106	35.8416	12.0525	92.9991	18.1109	63.096	4.29781	34.2768	7.38851	38.3271	22.4153	79.9371
AT1G06630	12.963	14.6201	13.7423	11.7999	14.7533	7.10438	12.4939	16.0371	18.0339	11.0952	14.6269	9.57262	12.3332	12.2112	11.7526	12.3453	13.0096	8.83211	11.6901	11.4555	21.3629	8.14588	24.8253	11.1721	23.1291	6.68169	16.8771	15.2663	15.1186	11.1913	16.2409	9.15398	23.593	9.34959	18.7035	10.6349	19.9733	5.74337	13.7808	11.9315	26.5407	8.56584	19.3205	4.05233	16.6034	12.0659	15.7661	8.09283	20.5439
AT1G06640	48.6524	60.6558	192.25	113.261	141.716	47.2756	40.521	224.082	272.651	269.085	147.761	67.3218	151.723	127.208	120.353	178.615	143.186	131.905	69.7158	38.1292	161.959	60.94	59.4456	139.186	258.822	367.657	125.6	91.6121	107.633	134.337	147.329	127.344	167.798	130.421	132.132	163.3	178.959	164.254	175.899	120.66	164.965	139.239	200.957	63.364	91.7155	48.0725	148.269	145.766	237.134
AT1G06645	12.7617	10.1673	12.6761	5.68393	7.13322	2.80555	7.39749	6.02803	6.13643	3.61478	10.0601	1.92395	8.36414	8.79495	8.75341	4.20257	5.68264	4.76672	8.01911	5.17156	4.43686	2.34257	16.4556	2.99346	12.3707	0.848438	10.7242	3.02003	5.03953	1.74253	4.11094	2.6474	5.4889	1.32709	4.17076	1.53405	8.18852	0.63945	3.69539	3.83566	3.17547	1.47506	5.31277	0.176904	3.62487	2.60093	3.74694	3.28903	4.05484
AT1G06650	75.1805	71.5216	82.2802	79.3698	68.9686	61.2537	67.6224	61.8892	75.7596	67.0863	74.06	62.2862	67.2249	79.5526	85.1326	77.9474	78.0413	78.498	59.4345	58.7699	49.5089	48.7563	96.9491	63.6797	55.0238	38.515	68.1881	61.9167	52.5062	46.5645	41.1411	46.0187	45.3806	46.7581	51.5665	49.5395	58.7512	28.064	58.877	45.0505	65.3329	37.9573	47.3328	26.1691	65.7967	66.6856	58.6897	50.2179	48.2338
AT1G06670	9.68506	7.34236	8.38098	7.57311	8.82062	5.9773	10.6509	6.72119	7.80739	6.57148	8.28249	4.24998	11.2836	11.9865	13.5686	11.4589	10.6912	7.5846	13.8299	12.5989	15.2138	9.92672	16.0169	5.48613	9.95604	3.95121	13.7256	7.01851	12.993	9.02712	11.9669	6.10005	10.4807	7.18126	11.0062	5.99484	13.7524	3.46861	13.8267	8.91909	7.73689	3.33119	9.7987	5.54948	9.98245	8.35897	14.1731	7.75921	11.166
AT1G06680	8209.96	9388.39	7892.78	8054.2	7068.26	9447.21	7516.2	8364.34	6607.16	8642.64	6779.78	9613.78	6454.58	6052.44	4960.87	5925.09	3971.97	6940.22	5831.63	7642.69	5014.9	7994.42	4642.97	5939.19	2772.78	6932.6	5194.95	5917.56	6049.03	7320.92	4473.76	6057.5	3412.43	6993.73	2819.85	5341.8	4385.07	7461.93	5075.71	6631.49	4178.69	6277.87	4339.41	8330.78	3718.66	6810.8	3115.59	5199.7	2204.4
AT1G06690	62.0744	61.8687	35.7929	48.0526	54.4326	65.5646	66.6184	70.4221	70.4296	83.6917	56.3806	80.451	74.7655	79.5216	54.9089	89.6062	59.8921	79.0394	39.6366	54.5907	41.0006	60.4721	38.6168	46.5097	27.4856	60.9093	40.5588	49.8271	37.8741	51.9043	45.6384	61.8029	42.662	73.3857	43.9442	67.9707	45.3786	83.3948	51.5236	66.2692	42.2207	71.6886	50.9645	81.9683	41.3347	56.0918	42.8971	68.5145	36.2986
AT1G06700	41.5565	42.6228	33.1243	37.0522	30.8552	40.2248	35.4481	25.3292	28.4252	31.2287	33.3304	38.7979	27.2179	32.3858	33.0695	31.3335	34.4966	35.8871	34.0294	39.6854	27.6435	41.7511	39.6835	49.3854	37.7162	33.7188	37.8889	43.9159	30.4755	33.9091	38.7711	43.8038	31.328	36.588	45.6073	43.4059	38.6618	34.1024	38.3524	30.9984	27.6821	36.1092	28.7664	33.7347	42.0229	36.8362	40.5938	43.7517	29.5413
AT1G06710	1.78569	1.68868	1.52787	1.62756	1.83249	0.528	2.46163	2.00729	2.17167	1.26168	1.5	0.403721	3.0688	3.65924	3.35529	1.75879	2.70533	1.9323	1.83576	2.3449	2.58309	2.45856	3.44309	0.67511	2.6266	0.397559	2.0658	0.703606	1.91818	0.659551	2.29068	0.956068	2.24692	1.10427	3.30728	0.8312	4.29405	0.121531	2.09044	1.6971	2.37553	0.345093	2.34573	0.308644	1.75849	0.829097	2.12369	1.02215	1.68239
AT1G06720	4.2674	5.66896	9.17681	7.48195	8.18186	5.3965	7.60519	8.69879	7.13142	4.98838	5.29725	2.97489	21.6257	24.7814	23.7406	20.2323	18.6496	13.6884	14.5791	14.7651	17.7835	12.1821	18.5781	7.11594	17.3085	5.49626	9.91639	6.83149	16.1881	13.5555	16.3451	8.4933	16.1116	9.80022	19.1418	11.0375	22.3135	7.65236	13.3525	11.6013	9.03553	6.30167	13.7832	7.59777	12.5915	8.76259	21.2442	12.1959	21.2244
AT1G06730	7.29286	8.36567	7.3895	7.32754	9.64964	7.11944	10.6158	10.5903	9.57181	6.83419	7.00645	6.86373	9.60539	9.51619	8.74164	6.71235	8.23583	7.36236	12.362	10.6526	11.1362	12.1695	11.0905	8.62889	10.0521	5.89382	9.39868	8.17289	10.7754	6.57681	10.6832	10.1947	8.49659	7.46095	8.32654	6.07607	11.748	6.79948	9.66627	5.81675	7.88841	3.50467	7.69591	5.69379	9.68207	7.78562	8.63703	7.41119	9.39817
AT1G06740	2.5016	1.89375	1.65686	0.744968	1.74587	0.351106	2.16803	0.587919	1.40836	0.285895	2.88916	0.121462	3.57248	1.04403	1.57901	0.289626	2.50115	0.2016	2.44903	1.21575	2.58426	0.121101	4.69346	0.103009	2.38938	0.249195	2.44937	0.316684	1.95331	0.447278	2.3327	0.0888982	2.69287	0.157564	2.52529	0.189173	2.30539	0	1.51021	0.632682	2.01021	0.192849	2.3845	0	1.83304	0.116003	1.565	0.37639	2.80412
AT1G06760	125.35	86.3858	50.5427	35.0279	56.2028	20.3761	136.548	67.4191	78.8857	43.8612	80.4	29.4033	65.6387	42.8338	51.3539	21.3935	47.6456	27.941	53.0103	26.7438	39.529	24.8305	101.967	12.315	70.6242	7.50409	37.333	13.8565	41.4859	13.2116	65.1951	12.5785	40.2191	21.5462	69.716	7.74174	95.8069	3.32836	35.2207	15.6858	43.5485	8.59636	64.8322	3.1177	56.1602	16.616	54.3955	9.00674	51.0111
AT1G06770	4.89067	5.79654	5.12995	4.95172	4.22541	4.30552	5.26046	4.32352	5.78168	3.53243	6.09986	3.39895	5.89052	5.95382	5.60127	4.16805	4.49211	4.95806	4.39734	7.13605	7.13204	5.64715	7.65375	4.47687	7.54521	2.2456	5.46639	6.51689	6.09895	3.77217	6.89698	5.08729	5.08573	3.49691	8.56219	4.47084	9.84912	1.06742	6.78462	2.97278	3.85175	2.52527	6.80319	1.18383	6.80011	3.05565	6.5737	3.84942	6.75739
AT1G06780	7.27592	5.35786	6.75074	5.34646	4.91429	4.22883	10.6472	4.64438	8.41433	6.25319	6.72001	4.96628	6.45802	9.16447	10.019	5.45737	9.17992	6.60325	7.57427	5.31073	6.00514	8.15766	11.8708	7.19695	16.5745	3.26989	10.9498	11.2214	6.90136	5.29569	9.38194	5.118	6.40282	2.98239	14.0881	3.47733	12.5485	1.38598	6.84185	4.43792	11.8326	2.7914	10.3474	2.0873	14.5607	4.56477	12.0426	4.89058	11.6903
AT1G06790	5.97964	6.59055	11.7399	6.48816	5.68846	5.49873	9.12799	5.74055	4.06	4.64845	5.14931	3.94223	12.0002	8.79312	10.2263	8.40359	8.25897	6.72377	14.4322	16.505	10.9015	15.399	16.9882	11.3178	9.28171	5.62008	11.4091	10.8677	15.7709	13.6588	12.4256	7.01875	16.6653	9.46375	13.0984	10.073	17.4234	7.3759	13.0526	12.7918	12.5162	7.59929	10.8534	9.63204	10.4105	14.4543	17.1998	10.6802	9.31948
AT1G06800	4.42851	2.92227	4.97733	3.20347	7.06732	1.60347	4.78775	4.77072	5.19374	3.10393	3.82003	1.32762	4.45163	3.27312	4.27753	2.98751	6.90815	2.13855	4.17146	2.48132	6.30169	1.98104	7.1339	1.50934	11.853	1.21829	5.7985	2.69785	4.97119	2.07891	6.36452	1.54876	8.61389	1.72113	6.74981	2.37583	8.47182	0.359022	3.4942	3.49614	8.07282	1.24178	10.2884	0.72744	4.66739	1.66151	6.33425	2.49523	10.9957
AT1G06820	30.2032	32.6555	20.4121	24.7467	27.2054	25.6688	31.8066	31.0962	28.7395	29.808	30.3911	28.2884	23.5142	25.8546	20.8842	23.7587	16.3884	22.774	25.8354	30.988	25.7646	33.4519	32.4697	30.7447	24.7532	33.2073	27.3906	27.6101	28.5689	29.7508	26.5195	26.9097	24.2021	31.0266	26.4035	27.5975	28.7309	33.8426	24.7182	34.9755	30.47	27.494	26.4598	31.8284	21.9023	34.0205	24.8299	30.9484	27.4944
AT1G06830	10.096	15.1391	32.9994	15.5044	19.9481	7.18559	21.2906	14.2446	14.3196	19.3309	24.1636	17.8613	17.2627	7.96314	12.9878	18.1681	16.2015	17.8171	23.2628	42.0002	55.0694	32.3504	34.5414	29.2498	47.1349	15.9881	37.6747	27.534	46.157	48.6272	60.3566	49.868	38.0338	32.1005	34.6251	45.2447	64.1203	38.4932	59.5073	52.0825	34.1246	51.0816	44.5833	19.3764	42.7952	30.9373	57.1961	39.0831	46.816
AT1G06840	5.53357	4.24655	4.61756	5.1151	4.38822	4.0946	5.38402	2.66888	3.22353	3.14587	5.56006	3.8837	3.58476	4.92402	4.76019	2.50751	6.44898	3.47978	4.80866	3.82788	4.44959	2.04234	5.94294	3.69355	3.5199	1.49368	3.43264	3.44345	3.97718	3.29244	5.04884	2.99295	3.40766	2.52008	7.81874	2.21271	4.2066	0.975857	2.84567	4.21306	5.02779	2.3664	3.92389	2.05077	4.07924	4.37961	5.81148	3.7261	4.85
AT1G06850	3.5154	3.58121	2.96775	3.49482	3.72238	2.07721	6.7303	2.50083	4.37966	2.31887	4.59586	2.36443	4.35243	2.18648	3.57343	3.033	3.63627	2.97051	3.62292	2.50839	3.83211	2.82544	2.37132	1.68292	4.81968	1.16387	4.89025	2.39507	4.55964	2.71436	3.56773	1.04175	4.04613	2.11349	3.0419	0.56614	2.40681	0.182395	4.95456	1.40945	2.94606	0.936648	4.34025	0.576326	2.29339	2.3193	3.49968	2.07183	4.32009
AT1G06870	8.98839	8.78937	9.37029	8.88603	8.80402	7.46244	12.4311	9.29278	11.566	8.83841	11.246	5.82507	12.5048	9.14175	12.5973	9.17564	11.2222	9.88739	12.3764	10.3371	14.031	14.3978	17.8782	9.5962	22.0915	6.02343	9.62373	8.15967	10.3111	6.31131	16.1351	7.78822	10.6531	4.93908	18.644	4.66211	20.2325	3.17951	9.86108	6.95115	15.6377	4.98561	19.5798	3.1825	13.2297	7.14985	13.3691	6.55129	16.3528
AT1G06890	23.8195	24.8647	20.3482	32.1636	23.272	25.6902	23.9473	22.5446	26.7915	23.6342	31.3364	24.0357	27.9541	29.8984	30.5492	29.4992	32.4922	32.3206	37.5627	30.6881	38.1275	42.2727	40.7284	41.8581	34.8251	32.3396	39.5902	35.9898	33.0357	42.7244	29.8892	29.1396	21.7916	29.4783	40.4116	30.2927	40.0659	17.5086	26.0027	23.9134	21.7929	20.1411	35.9993	15.5015	31.8875	28.3015	36.0426	29.4786	37.1994
AT1G06900	12.4177	13.7968	11.952	12.9642	13.9587	10.5789	14.9853	13.5116	17.9528	11.5494	13.2557	9.21058	16.9906	17.1278	18.0945	17.7209	14.4624	13.3373	14.8352	15.075	20.078	15.4654	14.8705	12.598	26.0942	9.42493	16.4074	12.0546	13.8203	15.9665	19.5157	11.9905	14.1211	12.5281	22.3813	13.1964	20.1687	7.85686	17.4697	11.5247	13.5499	8.51581	21.451	6.31269	16.8031	9.13547	19.7743	11.6347	14.2581
AT1G06910	4.87517	4.34595	4.66766	2.13756	3.569	0.825042	5.85962	2.38595	2.22764	1.23632	4.49252	0.609531	4.89731	2.44544	3.97185	1.66255	2.97791	0.125098	3.36137	2.32998	4.61088	1.27175	5.03286	0	1.97407	0.386676	4.51918	1.83494	3.40237	0.45538	1.72351	0.549114	2.45036	0.469548	2.13492	0.12793	2.04053	0.345913	3.47539	1.94351	3.13313	0.400821	1.93116	0.189591	1.1562	1.16156	2.64822	0	1.28018
AT1G06950	48.9374	57.0731	47.0733	56.3856	67.2349	53.2916	51.3845	73.1079	49.432	49.0256	47.9927	38.6435	49.3032	47.2742	41.1585	51.2238	38.7396	46.9333	63.2526	96.4963	64.6754	87.6071	43.2684	50.848	35.0279	66.2187	32.06	32.2512	60.6919	82.9736	44.7157	55.1921	36.9896	69.3357	33.2093	46.9886	62.7787	93.4312	53.2198	64.9111	37.7778	51.6319	58.5847	95.5762	35.8096	54.2277	44.8132	56.4937	34.4405
AT1G06960	18.2362	23.0954	14.3598	17.8127	13.6098	19.2802	22.102	19.061	18.8029	21.7613	19.2946	21.2102	20.1692	26.4871	19.2593	21.0116	17.7781	26.3137	9.62536	9.0877	9.12679	13.4049	12.9523	11.3731	6.80055	9.53046	11.2977	6.63539	14.6955	15.3835	13.1737	10.1754	9.32461	13.2892	11.9491	10.7037	14.0373	7.46671	10.2955	14.2686	10.5176	9.74009	9.78395	12.952	7.74004	6.87677	11.0672	7.80635	4.92932
AT1G07000	11.0153	14.6099	77.9285	43.4579	96.563	18.8291	33.4566	7.33019	58.285	9.04464	60.5597	8.65482	9.68151	4.30425	50.3175	3.63186	115.333	5.96992	39.8729	4.90997	57.1078	3.09499	9.18364	13.943	41.7204	3.32209	48.7989	19.1394	54.4445	3.73384	56.1139	5.90877	45.0247	2.16625	40.831	6.55679	38.0329	1.55793	19.0634	2.15298	55.8955	4.71593	36.0027	1.89673	48.766	6.53683	110.827	5.05667	47.6455
AT1G07010	51.6858	47.6252	42.1662	36.6068	31.5699	39.4664	74.8455	54.7731	51.5622	48.513	45.6003	50.9628	60.6699	68.2611	52.448	51.6	37.2282	49.1797	65.8811	68.5465	41.4032	55.7738	103.461	71.3114	29.3143	40.9682	60.7391	79.7689	40.5449	45.5699	33.7412	68.051	53.3831	45.5592	53.3029	53.2433	41.5104	47.8924	56.3765	77.8952	62.3165	68.6251	40.2571	52.5696	47.6999	64.7662	43.2089	56.3788	34.4708
AT1G07020	8.62771	11.2134	23.711	10.0569	14.9341	8.72014	9.87454	12.5488	14.4898	5.79006	13.2518	3.81087	11.7193	10.6279	8.49695	6.81737	13.408	6.22689	14.1173	7.64507	15.4573	6.52488	13.482	5.62808	45.8804	1.2831	12.1049	5.68392	8.56384	6.50424	19.6511	2.12147	7.68897	2.56516	20.3737	1.99839	34.0306	1.01862	8.96331	5.6668	25.0717	3.40313	25.4066	1.14351	10.3749	3.26593	10.3496	1.89512	22.2314
AT1G07030	6.45708	6.83025	8.50959	7.66825	7.1728	4.45198	13.1708	10.2698	10.3315	9.01635	8.31802	7.78111	12.8452	12.42	16.1176	12.3115	15.1096	11.0414	15.1958	17.0449	14.5178	14.872	34.3374	23.3518	34.5861	10.8039	17.9609	19.6067	17.1041	14.1	19.6195	19.5704	14.7855	14.8705	32.8802	17.5614	35.4879	10.7155	15.3222	16.2127	21.0488	15.045	28.3715	8.4906	19.3023	16.2781	22.0508	16.1507	18.1278
AT1G07040	25.2244	17.9565	11.6259	17.107	10.6115	16.3515	15.8289	13.4698	14.7184	18.3708	16.1674	16.6528	17.0058	18.5974	22.5184	15.9508	21.4426	30.3361	12.7613	10.1363	12.3135	14.5777	25.0015	18.8424	17.7121	13.0951	17.2776	23.6079	9.65946	16.9803	12.8178	20.1935	12.5897	20.4194	30.2357	24.7844	19.4031	13.7349	13.1772	12.8381	11.969	18.933	15.6116	10.436	13.8702	17.2298	14.013	20.6039	21.3877
AT1G07050	3.8645	9.46823	13.6786	7.10014	10.9163	3.28453	32.8964	38.8484	64.7948	52.2491	18.1209	14.4335	71.0756	66.8742	63.0705	43.152	18.5634	20.7769	55.2265	40.5399	53.6891	84.0674	230.606	27.6317	158.299	20.0052	49.0197	12.538	44.2955	43.3124	117.456	31.3358	33.7124	35.3389	111.505	26.6763	187.263	10.4034	54.801	35.403	61.2874	4.86397	130.155	8.38639	57.6392	35.0046	82.1565	25.4001	225.784
AT1G07070	8.38838	12.4927	12.6958	10.1706	20.5724	12.8389	17.378	16.6942	14.2852	20.9886	18.4552	14.8876	22.206	27.7057	15.2329	29.8466	18.2964	15.6846	32.6408	39.6977	33.2753	36.6081	30.4496	13.1261	18.9363	18.9785	17.016	14.2871	32.3455	31.4331	34.6064	14.6725	17.6471	36.9027	19.004	20.978	24.8507	26.1081	24.6102	24.8972	6.82932	14.8874	26.4308	33.2781	18.603	14.2805	14.1644	17.2789	17.0496
AT1G07080	60.3396	60.6623	55.8082	75.4937	51.8042	80.2231	69.3658	53.5795	49.9117	62.0386	61.2196	92.0359	79.3003	84.7625	95.0813	104.671	81.5232	114.444	68.5543	59.0413	54.5657	68.9383	100.723	103.174	60.8343	76.8781	67.1279	109.067	55.5627	79.2411	55.226	106.093	67.6702	82.8471	76.1386	107.526	71.7	81.504	61.0941	79.8272	67.0839	88.787	62.2719	66.9783	87.2466	109.877	78.4313	108.476	64.7255
AT1G07090	4.23482	2.99272	1.61055	2.29227	3.02024	0.448579	13.5375	7.57777	7.73031	2.03492	3.15934	3.16212	9.54924	5.45522	5.4428	1.98464	1.81675	2.01329	5.70779	3.32797	5.19945	1.36866	11.4085	1.62235	17.9141	0.416028	4.92491	0.717395	2.48954	2.24005	3.61971	1.59719	4.7747	1.41474	9.16168	0.279203	17.7813	0	7.80235	2.99373	8.56048	2.15415	17.5288	0.423799	5.44045	2.33858	5.32436	1.23275	11.8501
AT1G07110	80.1062	73.0381	47.0853	66.9547	63.4222	73.2526	71.2113	59.1811	59.3707	64.2931	60.8668	67.7895	59.3061	62.3807	57.8566	54.6503	48.9147	68.9545	44.7664	53.7654	40.6977	58.1184	52.742	49.3362	28.9109	52.4845	42.0489	51.8614	40.5349	45.0982	34.583	46.0234	30.1864	44.1185	28.0462	36.6246	35.7647	41.3768	40.3195	46.0252	29.2459	33.438	42.2675	59.9319	39.3696	57.4153	35.1428	44.1395	25.9882
AT1G07130	2.61301	2.59172	3.66287	1.89566	5.47748	1.72755	3.03421	1.122	2.89083	1.88095	3.48125	2.56157	1.29874	2.04153	3.63632	0.488308	11.2865	1.38911	3.83946	2.10574	5.98961	0.409363	4.96186	0.352198	6.16784	0.635638	6.06874	2.72043	3.42403	0.755595	4.36866	0.306345	4.16681	1.34695	6.37807	2.32435	5.98432	1.14861	3.27176	1.86509	5.34012	0.885902	5.39549	0.324932	4.55676	0.781047	7.12597	2.358	4.80968
AT1G07135	438.192	99.2952	546.993	123.933	658.053	32.6218	336.457	22.1003	601.99	16.6427	312.768	9.18215	231.163	23.6138	719.878	17.2532	633.989	12.5986	429.643	23.0066	301.519	4.71281	20.626	5.98785	89.5121	2.91777	416.527	50.2112	239.635	9.50266	296.429	8.8519	309.947	7.34712	101.704	17.167	37.1227	0.679999	572.812	18.7343	92.9246	8.24125	51.4571	1.96503	728.775	11.8228	448.864	12.6602	83.9366
AT1G07140	81.0989	95.4446	154.448	131.628	132.189	110.42	121.697	124.936	113.859	107.344	150.14	118.87	101.629	117.896	126.601	107.237	119.457	97.5196	158.207	149.631	176.704	171.923	160.012	208.846	234.675	156.3	165.28	185.962	172.09	157.17	179.946	186.893	156.417	146.504	184.839	182.833	210.117	158.567	123.804	136.727	163.082	147.598	175.56	168.154	167.694	156.735	194.257	168.102	166.626
AT1G07150	3.11948	1.07544	10.5616	0.515646	10.7354	0.306823	1.99739	0.32908	10.8457	0.234487	13.1245	0.188307	0.935654	0.117841	4.73438	0.339074	9.24453	0.316731	6.47877	0.455121	13.4482	0	2.34551	0.154524	16.8678	0	18.3969	1.79862	30.538	0.491596	20.4249	0.270399	18.142	0	17.6102	0.40056	11.4374	0.500581	11.2731	0.710618	29.0075	0.96994	24.7092	0	21.6234	0.701314	14.1297	0	15.5055
AT1G07170	24.3159	17.1287	17.1596	18.325	13.0527	14.3687	19.4145	17.0717	13.3067	12.6546	19.8129	11.4719	16.2357	19.691	19.6627	12.4792	13.4816	11.9831	10.5175	15.0293	14.0627	15.4483	19.5229	11.6241	25.321	8.17959	10.6469	12.0315	10.0136	6.31015	15.9908	10.538	15.7528	9.61397	21.4215	10.6775	25.3133	8.01816	17.4719	17.495	18.0818	10.3537	23.7578	5.35677	18.357	20.6041	9.93414	11.295	17.9635
AT1G07180	73.8459	73.9681	49.3126	67.1293	54.028	68.7418	82.2316	78.8633	67.7051	76.8502	78.5046	81.6917	69.7914	70.3398	49.492	63.3949	37.3045	60.1113	108.423	121.561	70.1982	102.643	86.9583	104.429	38.2232	78.0651	86.3692	118.464	79.1205	85.0879	57.4648	122.145	77.0551	84.8352	56.7187	71.4866	45.2387	67.2835	83.6715	103.817	72.7536	78.5699	60.4152	86.0401	60.7135	105.435	48.5495	78.4879	47.3756
AT1G07200	5.07775	3.69401	2.38035	1.52812	1.27885	0.680358	4.04551	2.11521	3.24524	1.24804	1.69052	0.449924	8.06935	6.10028	3.67208	2.84774	2.88654	1.50323	1.81055	1.62216	1.4338	0.510662	4.32667	1.12932	4.12855	0.188075	2.44874	0.537311	1.13541	0.662935	2.55336	0.647285	2.31376	0.192415	4.49359	0.499974	8.02128	0.56849	4.82206	0.968222	2.7177	0.867225	4.77664	0.228676	1.93594	0.755171	3.1399	0.862365	2.52248
AT1G07210	18.689	20.8578	36.34	21.7142	15.3697	14.1958	24.3649	29.0762	21.5434	17.2873	20.8427	16.2184	27.1686	32.1656	31.2208	23.7549	16.3001	29.6607	32.1612	35.6615	33.155	35.4382	32.7291	27.9961	39.9758	28.376	26.8066	25.9143	29.4901	30.2368	25.539	26.1288	27.4927	28.7106	30.4385	25.8697	52.0624	32.183	31.154	29.6874	26.99	19.8365	25.5425	27.5259	22.4602	21.122	26.512	21.954	28.6955
AT1G07220	5.12858	5.46364	16.1218	9.49991	14.6976	4.91156	9.19114	6.08446	13.5755	6.01668	16.1852	5.47004	8.89609	5.60379	10.0318	4.79686	18.3077	7.21784	11.8871	5.40315	23.787	5.54841	12.858	7.40465	22.177	2.9387	16.1837	9.31599	18.4351	8.19527	26.8753	7.2512	18.5149	4.42093	22.5821	5.53439	26.7602	3.94277	14.3586	6.1583	22.6089	4.78706	22.0048	3.22505	19.1348	7.5903	32.5483	7.09341	21.23
AT1G07230	13.4524	11.7784	9.9223	12.1741	9.70463	10.2228	15.4707	9.19035	9.85588	8.99777	11.9887	11.463	13.9866	15.6488	15.8813	12.3245	17.4898	15.4845	9.62999	8.15911	12.9289	4.551	23.0381	10.4395	21.7477	5.30821	11.5237	11.3674	8.35886	6.38763	12.6309	10.169	14.041	7.25613	21.9902	8.97035	22.4166	6.31034	10.31	10.0953	17.3597	9.45069	19.4492	5.4146	12.7041	13.6216	19.066	10.5325	21.1845
AT1G07240	6.92358	7.29844	8.08041	8.3204	11.9282	4.5859	10.4886	5.0478	12.8594	6.01493	12.2963	6.43601	8.14873	6.76793	11.0326	7.81165	14.688	6.09031	5.29558	2.64664	10.4489	2.07481	6.42187	3.53924	21.5752	3.85786	8.00314	6.64532	6.13032	4.55977	15.1149	3.54559	11.5343	3.8603	13.2409	3.35123	15.1468	2.31488	7.29367	3.56735	12.7911	2.80291	15.3996	1.78649	10.3335	3.90301	13.2604	4.68616	18.2037
AT1G07250	30.1162	21.154	15.0842	16.7185	16.0646	13.1025	41.2122	24.9252	21.5395	20.9624	19.5582	16.422	34.7914	27.9255	27.5224	21.0641	20.7464	18.2424	34.7287	25.9319	16.634	16.9402	56.6875	7.89067	33.0105	3.35932	18.7461	13.2485	13.6255	14.4793	20.6966	7.99722	11.508	10.1797	27.7586	7.01309	45.2016	1.80237	26.7382	20.1931	20.7212	3.75203	44.0741	2.86387	20.674	20.5989	17.759	9.26183	22.91
AT1G07280	90.8819	62.0341	50.472	45.377	40.4461	19.3874	163.143	65.8737	97.7307	33.0816	52.4015	22.2945	176.823	138.7	115.12	56.8519	70.7451	38.84	52.6187	28.5584	35.5389	15.6964	191.972	11.0551	126.131	3.57725	49.3483	16.0428	54.5445	12.1319	145.529	11.8288	54.005	13.976	140.244	15.557	150.816	5.42731	72.2471	24.3489	82.7162	13.9931	165.242	5.65378	47.8432	18.3064	82.7733	14.8155	170.995
AT1G07290	0.28235	0.671898	0.499294	0.555742	0.557443	0.0748246	1.41135	0.71751	0.57362	0.540313	0.521382	0.269582	1.18581	0.762178	0.204083	0.211569	0.249707	0.676538	0	0.0894442	0	0	0.766914	0.302555	1.16634	0	0.312705	0.232906	0.321064	0	0.78368	0.260751	0.12852	0.229973	0.431841	0.186853	1.35997	0	0.640716	0.117238	0.159042	0.0954582	1.57198	0	0	0.171898	0.128716	0	0.536442
AT1G07300	5.9442	3.38367	5.18862	3.67931	2.20917	6.76906	6.43715	1.73118	5.57222	4.58472	3.7165	7.53901	2.95516	7.89065	6.80481	9.23644	7.83905	4.03979	13.8773	8.33623	6.99499	8.73146	15.8793	10.0791	12.5303	5.12125	10.0078	13.2788	5.55286	5.07015	6.00464	7.75318	5.41817	5.67432	8.54293	9.39443	7.18911	8.36447	2.95732	5.62736	5.96309	2.86155	10.5929	4.84093	5.20669	6.52251	7.02829	5.01646	3.07384
AT1G07310	10.3825	8.51067	11.0804	10.5751	13.6034	11.1382	14.9258	11.2972	12.4943	12.1201	13.3673	14.2097	11.995	11.8336	14.0483	10.0357	20.7062	13.2567	9.89318	8.92673	14.446	7.99496	11.6578	10.6426	23.4164	7.86835	13.9502	8.90179	14.368	8.73013	16.1453	7.24931	11.7471	7.06637	18.4234	9.17756	20.8981	4.84282	9.42557	5.57842	13.3178	6.93083	18.5281	5.83467	15.745	8.33448	15.4909	10.1298	21.6212
AT1G07320	361.768	429.998	450.135	412.316	453.708	432.729	412.795	508.262	345.137	396.325	370.019	379.127	277.333	256.676	230.858	248.332	175.822	267.777	340.085	478.72	344.715	515.293	215.017	302.808	177.388	473.124	239.484	242.743	361.257	483.369	262.085	340.922	213.478	421.546	172.87	271.506	266.709	501.463	311.022	385.622	185.139	371.966	267.503	613.198	189.703	332.518	171.677	271.864	113.3
AT1G07350	13.346	9.35583	7.38835	9.21027	4.65646	4.33395	8.60174	6.07063	8.01485	5.00516	7.03892	2.90395	11.8062	13.437	10.2589	8.30219	12.8626	6.88231	64.5126	136.463	52.6669	43.7963	70.9989	22.2988	63.7678	16.6861	60.2352	80.5668	30.3473	48.6329	19.2292	19.0395	72.9532	29.2147	80.6301	21.7236	28.1376	8.87711	120.486	169.068	24.9701	28.9359	53.8839	12.2898	56.198	92.9198	38.3452	43.7095	29.4473
AT1G07360	17.8607	17.465	17.0105	18.2857	13.3259	13.3044	25.3048	15.9715	18.7278	16.7908	15.3123	13.4178	26.0838	28.5509	21.72	24.8306	27.4488	17.4366	16.3212	17.3388	19.2813	13.3534	21.3103	9.69942	27.2674	7.03948	14.9384	12.8744	19.5747	10.287	20.896	6.9974	15.5594	11.1806	21.0578	7.79165	28.0966	2.33893	14.9269	9.57658	15.9449	6.37409	27.8672	6.03527	13.8208	8.60444	17.2341	8.23508	21.2358
AT1G07370	5.27834	6.13433	3.21717	4.60574	7.83234	4.22201	4.16536	7.50317	7.34554	8.47649	6.57368	5.99744	7.12197	5.22036	4.24405	7.07484	1.82141	3.88946	9.53583	13.4337	7.10772	9.92833	2.16523	5.58443	2.55104	6.60839	3.37958	1.60419	10.1305	13.9144	5.38581	4.35691	2.90964	10.0335	2.00673	3.74855	6.72626	6.85341	6.97964	9.97903	2.94906	4.14143	6.16738	8.04521	2.65214	8.79532	4.12591	3.11034	0.69863
AT1G07380	4.03343	3.23222	1.10647	2.30138	1.97292	1.5724	3.29191	1.59745	1.19971	0.549569	1.89836	2.81323	1.49476	3.09331	3.27216	1.59596	2.61443	1.70479	1.84082	1.94237	1.29636	1.22652	4.51256	1.38151	2.48795	1.20476	2.03581	1.56429	1.42284	1.07887	2.04765	1.28108	0.934519	1.56286	1.37474	0.734524	2.04418	1.02568	1.95895	1.68389	1.42464	0.984549	1.42998	0.952079	2.19839	1.65464	1.09522	1.34838	1.13996
AT1G07400	1.15188	0.46967	0.799017	0.190273	0	0.227941	0	0.256963	0.863258	0.271071	0.231249	0	0	0.321344	0.625609	0	1.05052	1.14462	709.978	786.078	69.6847	48.5144	477.052	645.313	684.918	170.058	358.288	1542.84	236.062	1208.08	98.5626	1332.91	1777.64	77.9909	474.044	313.017	145.082	586.151	1019.12	3710.79	647.483	1729.99	89.2454	98.916	1166.9	2644.89	675.359	1267.88	274.215
AT1G07410	2.37869	3.10936	2.87604	1.2869	1.54	1.87074	1.69385	1.88303	1.52578	0.607151	1.02866	0.397797	1.36711	1.18843	1.81337	1.37908	2.46057	1.84678	3.0227	3.02595	4.36884	1.24938	0.947293	2.21184	7.21454	1.05865	5.39284	6.039	1.56823	2.2864	3.20438	6.27963	7.03039	1.8009	2.59352	1.68823	2.45845	2.22609	3.25901	3.68662	1.12546	8.46815	3.78201	0.913266	1.88918	4.92854	2.31057	4.35386	4.52368
AT1G07420	19.6876	11.3849	14.329	13.6895	28.3006	16.6258	31.3414	21.3464	26.8463	19.7325	25.3198	16.9518	25.7208	22.4625	24.451	22.3244	21.4857	16.9431	32.0949	22.9452	33.0795	23.0333	46.4907	18.025	38.3738	18.1616	27.5808	25.4133	28.3641	23.8586	37.2584	12.3305	24.5903	21.0534	31.9361	16.4706	42.7656	11.2015	23.8422	19.2368	24.6298	11.6722	37.6753	13.1783	26.7648	22.1322	28.5548	14.1454	41.1387
AT1G07430	8.21024	1.5755	2.53037	0.675581	2.58536	0.365192	5.5627	1.05748	1.03151	0.348836	0.903619	0.263653	8.43244	5.07429	5.95577	2.22572	10.6434	3.18717	3.42622	1.1716	2.16711	0	15.9788	0.286082	24.6078	0.0834317	3.33353	2.70782	2.32877	0.147068	7.78697	0.127563	6.60559	0.107944	31.3095	1.33951	14.952	0.816722	3.1783	2.02058	12.474	2.2991	13.6951	0.132819	2.83583	0.16411	5.1358	0.650727	9.22465
AT1G07440	81.726	75.329	38.2328	54.7866	38.75	66.4339	76.9928	48.7831	31.0183	43.5118	51.874	70.0875	61.2663	63.9156	64.5869	36.8562	32.861	66.984	74.9846	87.192	35.4196	70.8995	108.738	58.8204	30.6842	46.0211	50.5145	58.7598	58.0864	58.2661	46.7536	79.5322	59.0737	85.4084	62.2287	80.0357	61.8923	59.5997	61.2743	94.6327	68.1894	54.6726	55.1566	79.7062	78.3172	127.254	70.2385	89.3756	48.4904
AT1G07450	4.30037	3.7142	1.22657	0.511691	1.63498	1.72898	2.79497	2.29992	3.66863	3.04923	2.52419	1.14263	3.60128	3.088	1.29871	2.11214	1.96877	2.80357	2.99398	1.98451	2.17853	1.18515	1.36015	0.986252	0	1.61529	1.83218	0.751974	1.18883	1.08463	1.02789	0.288401	0.558115	1.27171	0.936182	0.207294	0.89865	0.556694	2.10738	3.86893	1.37778	0.612985	0	0.922374	0.369301	0	0.282227	0.769047	0.581014
AT1G07470	16.837	13.0018	13.7238	13.089	11.2304	13.2663	13.5707	10.5774	14.7003	10.89	14.824	11.7919	18.2109	19.1047	15.4773	18.5924	20.5593	18.2196	10.5505	10.4613	10.1594	9.58717	10.7467	7.23203	16.2134	6.5958	7.24108	10.0722	8.94802	7.02971	12.9368	7.24591	8.4418	8.0396	12.9359	7.66136	15.8117	5.95594	8.53358	7.12339	8.76154	8.04056	14.4126	5.70444	8.85328	6.16709	9.96368	7.37231	11.512
AT1G07480	12.9377	14.2144	12.0161	13.0707	9.76485	7.87569	15.3968	11.6239	11.1396	11.6032	8.98252	6.89836	15.5065	15.8651	12.5531	14.1269	12.5931	13.4711	9.00262	8.76178	6.7324	7.39169	9.08925	4.76809	19.5595	7.37624	8.09807	4.72105	8.94138	10.2242	6.16132	3.51104	8.43314	4.56679	9.09325	3.73752	14.7817	3.43082	5.88887	3.71038	7.6317	5.50632	10.424	3.3697	6.50259	5.26841	4.14235	4.67513	15.1157
AT1G07485	1.95129	2.78828	0.510233	0.25685	1.38796	1.56238	2.06702	1.98224	0.398532	0.747228	1.55673	1.12978	0.77491	0.461719	0	0.902935	0	0	0.578066	1.8976	0.461643	0.750296	1.60222	1.90796	0.443185	0.767188	1.31067	0	0.904655	0	0	0.550752	0.540067	0	0	0	0.571973	1.57547	0.667809	0.979409	0	0	0	0.586165	0.708957	1.43504	0	2.42798	0
AT1G07490	4.54266	1.31136	2.15971	0.543596	0.489578	0	3.64552	0.349599	0.843451	0	0	0	1.80706	0.549921	0	0	0	0.478499	2.44683	1.20482	0.48851	0	0	0	0.468977	0	0.462316	0	0.478651	0	0	0	1.14299	0	0	0.822533	0	0	2.12002	0.518204	0	0	0	0	0	0	0.569082	0	0
AT1G07510	4.34829	4.65276	8.86797	6.26057	9.65546	3.64147	4.83893	5.03571	7.95737	4.59738	9.14124	3.71856	5.53052	5.25036	8.54696	4.6322	12.4858	4.56498	14.2426	5.98031	19.3724	3.84022	10.2943	4.81279	18.7325	3.10437	21.0574	9.58117	14.7762	4.26396	13.9382	3.88812	42.3527	3.28973	16.3153	4.83912	12.3256	2.2671	17.4985	5.7448	25.6102	4.0868	17.8712	2.0988	24.7699	5.55742	19.2392	5.23676	29.5185
AT1G07520	6.87713	5.99388	8.09903	5.42821	11.6569	4.06558	6.68325	1.1016	6.85875	1.09209	6.66769	1.16336	3.33861	1.67358	7.58403	1.6901	8.07186	2.12606	10.8267	2.29746	7.31803	1.85951	7.50272	2.25734	4.12103	0.469474	8.0525	3.78529	6.11043	1.55629	7.25545	1.25188	3.9175	0.399043	2.98996	1.12195	4.37177	0.264801	4.31519	1.77066	4.73356	1.24639	3.76904	0.608256	9.8704	3.60548	5.39193	2.01564	2.06844
AT1G07530	15.1775	11.8892	12.338	9.92493	11.9882	3.01207	13.1776	7.54851	14.785	3.79144	14.527	2.37181	14.7769	10.1115	15.5977	4.90326	14.1761	2.91416	16.3565	7.1241	14.8183	3.15539	20.3295	2.04145	24.6027	0.888294	15.2758	6.99465	12.5927	2.31017	16.149	1.5811	15.5053	1.05373	21.2237	3.4136	25.7072	0.453421	12.1498	4.50627	20.2329	2.71507	25.1699	0.337236	14.1688	4.45619	13.3279	2.17131	15.6029
AT1G07570	6.93735	3.69166	6.16588	2.43695	6.83753	1.22041	7.1248	4.09924	8.38777	2.95409	11.8848	1.38028	4.02362	5.44549	4.16499	1.24538	7.02675	2.67054	7.4535	3.55688	7.05289	3.33832	6.09652	3.0825	14.4174	0.447722	7.12323	2.30782	6.44405	1.44068	13.71	2.19576	9.49037	1.45182	10.8946	1.19059	12.3292	0.241993	7.18354	3.65147	4.00505	2.55145	9.12238	0.403571	6.67079	3.17087	7.65788	2.27537	10.7974
AT1G07590	42.9145	34.9504	56.9354	51.4645	51.236	54.6921	31.4915	41.88	73.2439	42.0563	40.3138	64.2767	114.504	166.387	199.742	189.603	205.976	225.077	60.4978	45.8551	57.2653	51.8486	107.222	79.5442	108.11	45.8707	68.006	117.592	49.7586	56.8541	76.9815	51.5284	94.9989	39.5347	158.143	95.8725	78.9391	38.2845	119.529	97.2949	64.7651	106.817	62.9707	34.2058	148.887	112.21	119.17	56.1317	77.1143
AT1G07610	32.5305	18.9649	19.272	15.7231	12.6542	36.6284	20.1913	25.3872	27.5105	24.3306	30.8188	72.5931	51.4732	85.3936	104.247	139.359	185.974	181.376	20.3283	19.2779	24.6519	18.5672	59.1262	33.1335	29.4385	25.4801	14.7947	53.1027	28.2783	7.1946	27.3482	32.9969	20.3988	23.3986	116.883	87.5714	33.5233	30.7794	86.1087	63.7813	28.3473	128.991	28.3525	18.3228	46.1689	41.1194	42.0261	42.3749	10.9721
AT1G07615	2.31599	3.23655	4.60255	3.48272	3.27281	1.49899	4.23081	5.15152	3.1608	3.27955	3.61715	1.2918	6.19192	5.60142	6.58179	3.28431	4.68055	2.42041	2.56066	2.82417	4.00721	4.76753	5.16228	3.13527	5.5124	1.37584	3.35679	1.92296	4.39146	2.95041	3.46021	2.62566	4.10161	1.76327	7.54684	3.52102	7.16715	1.92067	3.45851	3.88392	4.18616	2.53052	7.69651	1.24639	2.0658	2.08155	4.13143	4.0674	7.28169
AT1G07620	0.569143	0.255982	4.6019	3.54992	5.4043	1.35076	6.51035	0.546435	9.4148	1.46186	5.60735	0.840015	1.4187	0.788397	4.23014	0.259842	15.8004	1.2451	2.46608	0.676728	5.59359	1.10135	5.38155	3.59342	8.66525	0.223991	3.68909	3.15261	8.66851	0.808754	10.4885	0.911456	2.28492	0	7.83857	0.278663	6.014	0	0.75155	0.535968	6.88947	0.786168	2.60236	0.157818	3.26613	1.362	15.9838	0.408312	11.3238
AT1G07630	7.05548	5.55727	9.65148	6.56938	10.5653	1.81042	15.0433	4.19914	16.8506	3.1834	9.37577	1.1463	7.20529	5.46026	12.8907	2.41916	18.1901	3.75543	7.71927	2.43281	11.9542	0.765758	11.0324	0.840774	49.884	0.221609	8.56543	2.45699	10.7786	0.703636	29.8828	1.19761	12.1851	0.567823	26.5645	1.30326	23.6496	0.226129	8.59727	1.91062	18.9799	2.50435	26.2779	0	7.37122	0.734463	28.3223	0.998855	30.5836
AT1G07640	16.1828	12.5543	12.7361	10.9496	14.3259	11.1314	19.4326	16.3467	18.3761	17.9149	19.5232	16.4055	23.4716	23.9469	22.1603	20.2762	22.8331	19.8745	20.5264	18.3631	21.2497	17.0075	33.2896	21.8264	30.666	15.2425	25.0709	24.9354	21.5129	19.2669	25.5077	23.7569	29.2424	23.4638	30.9044	25.0145	23.3811	18.4047	22.3956	24.2507	17.0072	21.8228	23.5865	14.6703	25.5102	18.071	35.8635	28.1712	33.2221
AT1G07645	2.98209	0.299693	1.39741	1.43971	2.1651	0.576492	0.647637	0.619121	1.46616	0.695599	2.9382	0.347346	1.41404	1.67428	0.402571	0.395498	0.481876	0.75224	0	1.36062	1.23246	0	7.39288	0.582744	4.58662	0.346977	1.18512	0.452562	2.84029	0.599506	1.27197	0	1.03494	0.45639	1.16102	0.75655	1.59614	0	1.86853	1.41656	6.37857	0.76321	1.58341	0.567787	1.37634	0	8.35759	0.925841	2.72625
AT1G07650	22.6368	24.5891	56.7841	41.7791	68.3257	27.2297	47.4206	34.2439	50.5532	36.5072	80.6417	31.2846	28.6065	30.5443	25.4211	17.9281	45.2316	23.2116	29.3937	21.0155	48.6526	22.4829	33.6506	16.8223	78.7649	11.1791	34.6629	23.3396	46.4687	15.4417	69.252	15.49	30.8603	15.1767	45.841	16.5208	63.1616	9.97914	18.7905	15.0578	39.8002	9.43428	54.0158	11.0162	24.3745	19.172	51.6042	14.6258	74.4642
AT1G07660	32.3727	30.4795	42.0031	25.0228	44.1992	11.1541	37.1678	24.9264	30.5168	15.2892	32.1234	15.9956	22.7091	17.9828	38.1977	18.9912	32.8145	17.4094	45.1227	26.586	40.0164	4.74443	29.9785	15.6834	61.0982	4.25186	45.7578	19.5675	33.2333	9.08364	64.7433	10.479	40.2488	13.8743	59.3774	10.9453	53.2559	3.78365	52.876	17.926	57.6434	7.40725	60.4965	6.24749	54.0463	20.0128	58.5737	11.1213	46.329
AT1G07670	15.8207	12.7302	12.8069	15.0298	11.0646	10.6987	14.2058	9.25263	13.3667	9.12824	11.7617	9.422	17.6992	16.0399	20.6185	13.1126	23.1717	14.2759	33.3988	24.2368	31.0779	15.8392	38.7316	29.125	62.3829	13.0054	45.9364	37.5332	23.7357	25.6956	30.986	27.6721	56.9765	16.6896	39.6598	17.5804	34.2503	11.7549	43.3155	35.7433	36.7824	23.8743	31.3654	8.50686	55.6113	37.7903	54.6257	31.0301	45.1517
AT1G07700	80.8734	79.6252	80.9969	85.2933	63.8891	82.8964	74.4244	74.4275	92.8944	88.7948	74.4326	89.7117	93.3685	98.0664	102.376	98.3106	109.297	113.782	72.5957	69.331	53.464	84.2853	87.5657	97.6629	72.2484	72.4065	68.8359	99.032	63.1646	82.7907	68.4468	85.7297	62.2395	73.4297	96.3248	85.0167	86.6041	64.3172	74.4999	77.0406	73.2686	91.7886	68.5895	62.4935	84.431	96.5569	73.3933	78.8281	45.4232
AT1G07705	8.86648	10.2816	9.11407	8.5333	7.85799	7.39718	11.4477	7.69097	8.70035	8.33094	7.4533	5.86479	10.6189	13.2102	12.2118	10.2628	11.3852	8.27281	10.6238	10.1723	9.10296	8.40358	13.3876	10.3987	8.91259	5.13025	9.99345	8.81768	10.1753	9.33696	8.83523	9.17818	8.20366	8.18182	11.3612	6.94094	8.41346	5.04359	9.02804	8.62487	7.29401	4.69725	7.60778	4.11985	10.7597	9.0762	9.79184	8.28211	8.98949
AT1G07720	58.8617	17.3475	53.4293	21.9445	29.6973	28.3599	59.3848	15.8553	42.2477	11.5867	70.6047	19.2746	58.5257	46.5254	84.4878	28.8793	91.9834	29.828	61.8711	19.5927	75.7939	9.61724	33.5715	23.2042	116.467	3.35957	79.0322	53.9869	55.0174	14.7462	69.7842	16.9257	76.3895	11.3108	113.243	25.0437	80.2487	3.00247	82.1345	37.3666	36.7511	17.0291	48.9415	1.34546	94.4147	23.7082	62.0484	21.038	102.55
AT1G07740	0.867902	0.690413	0.655604	0.409748	1.14753	0.153784	1.45579	0.697458	0.987816	0.465343	0.619539	0.235353	1.24438	0.408215	0.543293	0.850919	0.958921	0.476171	0.740752	0.497593	1.04626	0.26744	0.699088	0.226782	1.14435	0.0917911	0.678744	0.176019	0.866276	0.0818084	1.58388	0	0.614876	0	0.992854	0.293524	1.85729	0.13002	0.737929	0.305852	1.06683	0	2.32698	0.14732	0.634524	0.274494	1.51443	0.108987	1.85564
AT1G07745	6.85691	6.78155	3.55018	4.08646	2.68416	2.34001	6.3628	4.28422	5.22543	4.60558	5.42583	4.55439	6.39454	4.58393	5.17639	5.19573	3.9848	3.9916	3.31743	3.07152	2.53413	1.74332	4.14443	1.33975	4.91512	0.530477	1.99449	1.36815	2.53635	1.21189	3.83861	1.69946	4.48822	2.149	4.6336	0.665078	3.46466	0.89544	3.13753	3.49547	5.12347	0.956595	2.91433	0.401717	2.95389	1.72292	2.38196	2.09698	6.38842
AT1G07750	17.2133	17.8076	10.7677	19.5564	9.41327	14.8958	17.8572	16.5122	11.2149	14.1862	10.1543	22.3222	27.0045	32.4168	35.4974	45.4596	32.4533	41.5298	14.0102	14.6099	13.7478	12.8773	24.2034	16.1241	24.589	26.0613	14.7901	20.2241	9.82532	13.3116	10.2587	22.2621	27.3751	25.9691	24.4692	29.7378	12.7459	15.1311	19.6565	24.5067	17.2681	21.0664	14.4553	21.1772	25.6936	20.6724	26.118	34.1524	43.2361
AT1G07770	239.314	269.712	239.723	289.338	273.142	290.827	210.362	289.98	205.161	224.008	248.112	238.844	251.103	264.225	240.904	287.042	227.786	247.839	178.577	268.092	200.425	249.656	127.457	150.935	144.076	235.614	133.777	142.349	256.613	252.277	198.522	190.366	156.662	255.752	186.98	239.237	272.105	328.718	198.017	235.741	130.134	231.658	210.701	343.611	145.974	198.371	205.788	218.258	176.538
AT1G07780	12.3885	10.3381	9.58921	10.5879	10.0949	9.88733	16.3477	16.1079	9.25748	9.19578	13.856	11.2166	14.2066	13.7299	11.4131	17.887	7.80109	6.91416	15.307	17.0264	18.2356	15.0322	13.7605	8.21484	5.86064	8.11248	5.00039	8.28385	17.4737	9.56589	14.6799	10.5368	7.49023	14.3097	11.5415	12.7303	18.2349	19.2046	17.3598	10.9515	4.56576	15.2166	14.4519	16.8739	9.96125	11.142	14.2943	9.61858	13.8763
AT1G07790	40.4368	28.0311	23.8123	17.1303	19.8842	10.7838	39.7378	26.7157	17.5415	16.4262	21.5402	5.48886	35.0159	24.6583	20.4042	8.14265	16.113	6.34335	41.3973	20.4475	15.3422	16.9559	47.0552	3.55765	37.46	1.54749	17.6412	16.3744	24.6882	10.1336	28.8232	2.58603	19.6636	7.04506	23.3697	2.74783	35.9208	3.40346	17.7269	17.6459	19.8854	4.49319	33.8444	0.948143	12.7579	11.6192	20.0598	5.81269	28.4175
AT1G07810	10.8967	11.4233	8.66931	10.4946	7.56871	7.10066	12.6819	9.10634	10.2292	7.28125	10.4543	8.17305	9.00208	8.26716	10.3963	7.39751	10.2714	9.82774	11.2052	9.34691	9.36484	6.81701	12.3304	7.24658	15.7649	5.0696	9.62368	10.1252	7.42206	6.33586	8.49024	7.45731	9.29588	7.9786	17.4657	6.72185	13.6065	2.97266	9.15278	7.05162	9.61525	7.08117	15.6711	4.12555	11.9837	7.80807	13.3129	8.97305	13.2709
AT1G07820	67.7017	66.7303	53.6212	46.3888	40.4773	34.8698	66.7259	61.5465	42.7656	36.477	35.5221	30.9127	57.5346	50.8904	52.1874	42.3864	32.0422	30.4074	36.8237	34.8789	26.4262	37.679	48.9296	21.1808	33.0804	17.5308	28.3365	34.2035	36.6408	24.6756	39.2238	19.7967	23.1848	17.4067	29.7272	13.8368	49.6713	11.8341	26.9109	28.8411	28.0444	18.5465	31.2714	7.12005	24.5247	33.6111	32.2502	29.8385	29.7007
AT1G07830	5.7505	7.55855	7.37591	9.42659	4.93625	6.77333	10.1525	9.10207	6.06956	7.43384	8.41117	6.08907	12.538	20.0722	13.5322	16.2943	14.0877	12.9993	12.126	15.5378	14.2585	22.0069	15.9413	14.0549	12.6198	14.8534	9.74701	11.3162	13.4105	16.7641	17.362	17.8456	13.4998	14.3966	14.771	19.8313	22.3976	11.7694	14.0956	14.4271	13.6836	13.9895	14.4839	17.6154	11.1194	15.4658	20.4161	15.157	18.6453
AT1G07840	15.8535	16.3669	13.3309	12.5463	13.0375	9.47489	20.0192	14.4744	11.9883	10.5869	13.5951	9.36306	16.0242	17.7857	18.2269	15.6199	13.2441	13.1165	29.0966	31.1818	26.862	39.6848	40.0071	23.5727	21.9412	13.8685	33.8814	37.5522	27.3213	28.3001	22.2726	22.1883	21.3925	18.1747	22.1536	18.3372	25.2138	13.0446	17.8519	22.7554	20.6993	8.14562	17.6731	10.5643	26.5315	19.0722	19.5359	19.9966	13.8907
AT1G07870	8.76053	5.56525	21.3451	8.79697	27.6318	4.1003	6.50842	5.3574	12.0945	2.37199	25.4654	1.69924	7.85984	4.78247	22.1081	2.53028	22.1442	3.38748	33.4985	4.47542	47.824	1.87716	9.85345	3.35215	29.9663	1.23813	43.488	12.4715	33.1286	3.40764	40.1462	2.27671	55.2619	1.27293	34.6973	3.96051	18.5456	0.526585	29.6239	3.88213	44.5235	5.83051	30.362	0.729235	38.6491	2.39808	45.2271	2.96725	29.5115
AT1G07880	2.6893	3.43903	2.36667	1.74068	3.03021	2.1489	2.4076	2.99488	3.79225	2.96207	2.67661	1.14258	2.77152	3.1769	2.96952	3.78401	1.55078	2.83808	1.7024	2.29521	3.03753	1.68799	4.96458	4.06173	7.76529	2.81371	4.14475	4.71862	2.68906	1.56925	4.48036	3.78763	3.89539	3.26337	4.45256	4.05275	6.17944	3.94435	4.50541	2.89047	3.54715	1.95196	4.28533	2.44283	2.96919	1.28885	4.16329	2.24369	4.07548
AT1G07890	274.487	237.021	373.77	368.889	314.811	223.222	319.752	362.845	445.75	352.978	275.972	371.074	648.658	692.913	535.608	891.989	620.594	454.032	989.654	995.953	1284.24	937.797	2332.94	2550.22	3109.88	2015.89	1551.2	2643.2	1068.18	1746.86	1577.47	2539.74	2516.78	1707.32	2941.41	2484.28	3044.12	1975.57	1792.77	1374.78	2445.65	1795.07	2999.17	1828.94	2550.54	2517.89	2878.82	3222.24	2354.38
AT1G07900	1.16502	0	2.74428	0.253692	0.920361	0	4.48293	0	1.17532	0	0.930152	0	1.44825	0.434414	2.8282	0	6.10179	1.90203	1.22234	0.404815	1.99009	0	10.3498	1.38469	9.99664	0	0	0	1.46572	0	1.30637	0	1.57462	0	8.80115	0	4.52658	0	1.33843	3.02405	2.04998	0	2.68188	0	0.699932	0.713366	1.61376	0.484376	1.10913
AT1G07902	6.02754	6.57938	0.985069	0.495882	3.57284	1.80982	1.33021	3.18913	2.30825	1.44262	4.20765	0.727064	5.98425	0.891407	1.66157	4.35808	2.07271	3.19116	3.34809	0	3.56505	0	8.24878	2.4557	5.13375	2.96231	2.53042	0	0.873276	0	0	0	4.17067	0	5.81399	3.00134	2.20853	1.01388	0	8.50893	6.3666	3.85493	2.10136	1.13167	4.1062	5.54107	0	2.81251	1.08427
AT1G07910	6.83739	8.60093	6.66119	7.03555	9.24353	5.97294	11.5003	9.78209	7.08537	7.05411	7.65092	5.12922	6.40039	7.20261	8.12828	5.57347	6.61347	4.88	12.4184	12.3816	12.4717	10.1357	11.8292	8.80929	7.88	8.34505	10.0503	11.3295	12.3936	9.20805	15.2309	9.66783	9.42748	10.3105	10.5644	9.14129	10.4987	8.97096	7.43003	10.0136	11.9863	7.85725	13.6654	12.2842	10.982	11.1694	10.0152	7.38342	7.93077
AT1G07920	182.778	162.187	223.18	235.985	206.633	215.126	253.051	252.037	163.945	187.435	192.076	235.068	316.403	335.021	304.489	418.239	344.51	329.61	280.647	369.838	337.804	338.466	272.142	333.449	320.093	306.911	218.912	250.286	315.419	358.512	270.907	309.273	256.156	362.5	332.431	373.044	419.241	379.336	277.735	325.634	224.691	338.251	370.611	434.959	296.542	390.153	399.012	445.167	372.956
AT1G07930	105.36	99.7086	114.63	137.282	145.406	119.27	153.392	166.141	113.311	131.708	136.078	133.869	234.335	262.82	262.149	314.628	266.939	245.392	210.37	287.179	241.994	266.425	223.229	265.397	269.873	247.152	161.324	203.289	246.565	262.664	206.398	244.024	210.725	258.379	279.838	323.634	328.035	304.819	218.471	252.529	201.666	257.708	298.848	350.35	237.552	287.17	304.439	339.36	277.131
AT1G07940	115.628	121.133	90.6576	153.072	146.691	137.607	165.333	176.9	138.511	140.926	141.708	145.641	248.532	261.687	229.052	290.589	249.51	245.72	180.678	227.164	204.881	246.095	169.588	206.423	201.271	214.808	138.553	151.599	211.972	233.759	224.586	231.695	204.101	236.788	250.17	291.582	292.057	292.242	184.128	222.6	183.168	222.162	255.888	327.092	199.049	251.589	289.994	318.664	297.379
AT1G07950	14.299	10.9555	17.5942	12.3402	10.7031	11.617	13.1752	14.2714	14.4699	9.71447	12.3846	10.2876	14.7261	16.7355	15.3722	12.8637	12.7153	14.9126	11.8938	13.3552	12.0568	13.8145	15.8195	12.9689	13.5083	3.84101	12.4905	13.2962	15.0642	8.79353	13.3525	11.3247	9.62292	8.2716	16.3521	6.55358	20.9372	3.65917	10.329	18.1135	12.6542	8.02789	15.9897	4.33868	13.0312	9.77889	8.01686	7.43987	11.9507
AT1G07960	34.819	31.2651	42.6847	35.6353	29.3629	28.7591	31.9282	28.0387	29.5502	24.6661	27.1476	23.7039	20.2778	29.2505	29.7989	21.8592	22.8889	20.4623	42.6162	45.082	43.0239	45.7967	59.4923	58.807	48.368	44.3017	38.3994	47.3892	32.2186	46.425	35.1252	48.1039	39.0041	42.3091	44.275	43.2093	48.767	28.7502	25.1694	37.8104	42.0084	35.5928	36.2083	27.7772	40.3204	31.2025	37.9023	31.2407	40.7702
AT1G07970	3.00038	4.05613	2.10547	2.66353	2.34838	1.97162	4.19341	3.50181	2.90265	2.29745	3.39623	1.23027	4.69826	4.70465	4.45425	4.84689	3.17972	3.56058	4.28541	4.77103	4.22982	3.09606	5.79289	2.66936	4.11901	1.483	3.28905	2.47328	3.87712	3.29	4.65263	2.29215	3.49893	3.348	4.46195	2.31626	5.20152	1.79308	3.99516	3.20617	3.8563	2.13751	3.88845	2.31675	4.6194	2.47355	5.47285	2.95007	3.94125
AT1G07980	11.9447	14.2961	15.2522	10.364	9.48561	7.66999	18.6121	10.9048	12.7796	10.3116	15.192	6.09824	11.4387	13.665	11.63	5.78216	10.1874	6.64495	16.9183	17.3251	12.6016	13.9922	30.6684	15.8645	23.0199	8.9395	15.828	17.9328	12.4348	12.1997	12.1791	14.2596	12.7359	13.9152	15.7531	14.0319	20.2908	10.8887	16.1473	13.9727	21.6883	13.4999	17.3272	8.30174	20.9324	18.834	13.6924	13.0624	14.1056
AT1G07990	17.6208	18.7442	14.7483	15.7045	12.6589	13.316	20.8994	13.2111	15.4175	13.303	13.3914	13.4602	15.2667	16.6759	18.1475	15.0717	17.8941	13.9631	17.6979	13.9376	14.1871	11.5993	25.3178	11.7875	21.3951	6.50422	19.7039	16.9761	13.0685	9.12792	13.0189	10.3742	13.451	9.26722	17.4839	11.3246	17.4277	4.20273	12.2283	11.4181	12.877	6.46734	14.554	4.91024	18.0116	10.0612	14.2755	10.1945	18.9775
AT1G08000	3.4199	2.15617	1.95132	2.77946	5.14468	2.41585	4.15844	3.07827	4.95976	2.30821	3.92865	1.55561	4.56806	3.81673	4.98676	3.97903	5.08268	2.93776	4.37949	4.13458	6.65462	2.74871	6.18345	2.71294	7.70671	0.397096	5.5558	2.8602	4.85242	3.03292	6.20978	2.63292	4.14976	1.65901	4.83099	2.25832	6.98138	0.217306	3.81209	1.89638	4.82488	1.30317	5.0977	0.974816	3.93266	2.4283	5.40575	1.60332	6.98586
AT1G08010	9.54768	6.50344	8.37411	5.11106	8.52802	3.17708	13.8988	5.38036	11.685	3.36439	7.53932	3.4001	11.1163	6.75446	11.619	5.51549	7.24999	3.64069	12.4435	8.43053	15.3138	5.83141	10.5805	2.6158	16.0582	0.789825	13.9097	6.11341	10.8973	4.67465	9.55384	3.6113	10.2049	2.86527	12.0521	1.73841	12.0173	0.475849	12.1639	3.98968	12.4975	1.30029	14.2038	0.48842	7.54396	2.78795	10.0415	1.68034	13.5988
AT1G08030	11.7484	12.8763	11.0489	12.4007	9.39839	8.90733	13.271	9.88432	8.63586	10.853	11.0771	8.58622	8.83767	12.0106	9.37398	8.73488	13.4388	9.24525	12.7931	11.9722	10.7288	10.9416	21.1169	9.77009	10.1692	4.76974	12.7433	13.025	12.3026	7.75421	10.3343	9.82806	11.1382	8.3624	15.5295	8.37148	14.0243	4.99676	9.64677	10.1655	12.4386	7.07353	9.93057	5.30505	15.5456	10.9775	11.9722	7.6303	10.4171
AT1G08040	24.1005	25.1446	18.3086	22.6027	16.6054	25.0507	23.4329	19.2165	15.6415	18.4233	16.9307	18.0868	23.5471	26.9008	24.3503	20.776	21.2734	25.1734	21.9228	22.4158	20.3852	23.4043	22.3586	21.8862	16.1758	20.2707	19.9096	28.5514	17.7619	21.339	16.6722	28.2191	24.1637	21.4889	26.2187	29.0485	19.8216	19.6164	25.5543	25.2313	19.8659	19.3101	17.43	15.5184	28.9947	19.262	20.7167	25.9005	16.9716
AT1G08050	0.947112	1.15915	5.45195	1.93549	5.2403	0.672593	0.896019	1.45954	3.11	1.22573	1.93686	1.0843	1.88304	1.36885	2.83724	0.829351	13.3279	4.99815	1.68384	0.947656	6.24949	1.37767	4.25102	1.66646	8.82592	0.252564	2.64984	1.15829	4.12085	0.910133	6.13269	0.829429	3.51435	1.07209	6.56894	0.854941	7.08764	0.142717	2.38538	0.800629	4.36894	1.54364	4.56767	0.324787	3.64695	0.997092	12.3803	1.49558	7.29203
AT1G08060	5.50829	5.5804	3.70119	3.28166	3.22978	2.0053	4.47535	2.93436	5.40778	2.42938	4.15505	2.01484	5.29186	4.60513	5.6879	3.25892	5.27737	2.58986	4.25003	2.917	4.0393	1.84054	5.5699	1.14228	5.98172	0.686203	4.7263	2.11665	3.28468	1.80996	3.20953	1.13435	3.53799	1.08035	4.92604	1.11194	4.78959	0.667707	3.66849	2.10352	3.66681	0.907174	4.26862	0.614959	3.38557	1.64067	3.98183	1.6742	5.7603
AT1G08110	158.987	186.503	169.519	184.481	152.693	200.798	159.348	154.51	137.316	156.791	170.922	212.088	105.198	137.128	122.608	121.106	97.0829	141.685	175.397	158.242	150.066	176.61	207.659	213.525	109.76	201.949	155.988	209.541	155.383	161.372	126.757	230.289	152.482	183.958	128.639	181.738	125.686	184.097	126.376	168.279	147.92	191.315	140.607	211.133	148.636	195.728	117.804	158.151	117.914
AT1G08125	21.4783	16.4919	18.3487	14.395	11.0103	11.7736	18.1734	14.3976	14.3493	10.7138	14.972	14.2166	15.4364	14.6838	15.4123	9.88791	13.1939	9.99492	18.4184	16.1448	13.5721	20.529	18.3633	17.5704	12.2168	10.1366	17.1525	13.6199	19.2058	12.1908	14.7273	9.94191	9.58987	10.8123	15.7129	10.8343	14.0568	6.62154	11.0226	12.2211	13.7431	9.69183	12.1602	8.85464	11.2441	7.95758	12.0367	11.8282	17.0315
AT1G08130	8.97241	12.3115	7.48831	10.227	12.814	10.4225	11.2736	15.1465	12.7216	11.3671	10.9802	10.1815	17.7995	19.2898	16.0787	15.8118	15.3636	14.6166	12.3718	22.7322	18.3118	24.5571	9.79808	11.0572	14.993	14.3756	11.0462	7.611	17.7079	21.0529	14.6023	11.9049	8.82467	17.0293	13.7647	17.858	19.7613	17.4768	14.2833	13.6966	6.88707	9.75351	16.6863	20.9639	9.32239	12.6764	12.8027	12.9757	16.1774
AT1G08160	6.40001	6.41833	4.42199	5.41799	6.60748	4.91415	6.36005	8.36832	7.69	8.16444	9.87881	8.5406	6.06894	5.93764	5.26468	4.95002	8.11542	6.17984	3.84073	3.51765	7.07714	6.88877	1.63022	3.58408	5.85629	2.72949	5.34765	2.98656	7.09413	6.32952	8.35892	3.37067	6.3067	3.24266	3.10708	2.78894	5.89312	1.34848	4.09461	5.76222	2.67392	2.05105	5.59859	1.81201	2.88973	2.95776	5.80007	4.53962	4.53687
AT1G08165	4.28629	4.43749	3.39957	1.40093	4.18523	2.24734	6.91098	1.787	5.45682	5.3775	2.24753	1.01812	4.07806	2.90465	2.33234	4.48948	1.95532	3.58442	2.22066	0.368048	1.35121	2.17412	0.520447	0.623554	1.67957	0	0.428436	0.471886	2.61431	3.24495	1.17498	0.495115	0.961857	2.1699	0.542456	0.348262	1.57901	0	1.81471	0.438804	0.607854	0	1.45839	0	0.618628	0	2.40327	0.435074	0.984062
AT1G08180	3.56495	3.46213	1.47467	0.356171	1.60742	0.640964	2.86277	0.2335	0.544679	1.02949	1.08106	0.753764	2.93024	2.98684	1.97611	0.287848	0.347868	0.767797	0.827993	0.801486	0	2.11427	1.93619	0.453579	0.640996	0.537576	0.628099	0.348403	0.323355	0.479336	0	0	1.12178	0	1.25789	0.27159	0.398998	0	1.39868	0	0.470155	0.562636	0	0	0.977215	0.497341	0.378382	0.669407	0
AT1G08190	26.2727	25.8295	20.9691	26.4179	23.3771	31.9907	26.5756	24.7802	23.9735	27.0706	25.9678	29.3718	24.8617	25.1115	27.0629	24.7472	25.4459	33.351	36.3364	32.1497	23.5897	32.4274	40.9404	47.0227	29.4686	33.7903	31.1437	43.7876	27.7858	32.3732	25.451	42.8404	34.4473	37.4031	35.5834	38.2742	29.1846	30.2354	32.6639	35.1763	27.0157	36.3676	31.8429	34.8822	37.1813	43.1464	31.3663	41.9587	27.5833
AT1G08200	144.683	175.568	316.361	243.107	339.242	198.564	191.032	500.188	612.865	590.445	350.527	268.699	330.677	372.318	350.14	495.944	304.854	298.2	342.252	264.716	554.417	317.621	339.856	559.85	547.216	553.999	586.16	590.376	390.018	370.558	393.438	467.94	680.991	300.855	427.498	454.47	332.431	189.913	493.225	307.619	910.809	292.048	801.863	240.521	511.239	275.503	328.888	438.85	873.977
AT1G08210	6.14884	6.5622	5.72838	7.15087	5.61698	6.81871	5.82358	6.46372	6.38391	5.34657	4.79251	5.6011	7.80259	9.0137	5.75611	7.97344	6.71226	5.94791	4.77309	4.88994	7.82177	4.96927	5.71796	6.47827	6.40666	4.35159	5.0612	7.10354	4.9789	6.61236	6.4169	7.43861	9.40566	4.12199	6.38894	5.24645	5.21826	2.98221	5.19307	6.90167	10.3656	5.40095	7.31476	3.3902	7.4033	5.73698	5.42515	4.839	8.00987
AT1G08220	1.77782	1.93309	3.66673	2.15742	3.93909	1.50559	2.34397	2.88867	5.34346	2.66724	5.3481	1.453	7.82266	5.4221	5.77305	8.14009	6.90235	4.92955	4.37703	5.03932	4.79101	4.26302	5.21461	2.74894	9.18945	2.87828	7.49389	3.01646	7.32444	4.67373	9.85889	2.40231	13.2682	3.5259	6.81757	4.82791	12.2257	5.07247	9.38965	3.681	11.2019	2.28721	10.0119	4.15969	9.38441	3.65363	10.0195	4.88585	11.9167
AT1G08230	6.14382	5.04176	5.58349	4.20415	4.50288	1.35294	3.81067	3.09273	4.12876	3.37303	4.32198	3.06695	7.36092	8.21127	13.1102	10.5152	12.6644	15.5113	7.43726	4.59919	6.79837	2.42108	7.99152	4.49208	8.86503	2.41257	9.01353	9.86371	5.56299	3.14615	5.90917	3.91332	13.4468	4.5861	12.8716	7.13459	6.35776	1.68188	6.77115	4.58432	8.40465	5.03033	5.73183	2.50229	6.96548	2.99267	8.1029	5.4855	15.4042
AT1G08250	3.19744	2.57144	2.43464	1.86043	1.92412	0.360851	7.70018	2.94564	2.38854	1.53112	1.04655	1.41225	6.24806	3.51425	4.92813	3.18819	9.54981	4.5581	10.202	5.00159	6.14577	1.00012	20.207	1.1008	18.1974	0.369447	5.50501	2.6716	5.25167	0.267001	6.27797	1.05812	10.5401	0.766015	18.1192	1.05227	16.9346	0.199506	8.2758	3.38752	18.0879	1.52707	15.5146	0.456359	5.15443	2.49537	8.70755	1.69457	25.4372
AT1G08260	2.35006	2.61514	1.57582	1.81722	2.63311	1.59457	1.88432	2.26328	2.22281	1.53141	2.42498	0.979563	1.46265	1.57899	1.46465	0.928042	1.03891	1.0722	2.00868	2.50484	2.69221	1.95542	1.34414	0.617985	1.99328	0.585863	1.05503	0.563868	2.90527	1.34703	2.38066	0.72362	1.17588	0.967746	1.21114	0.662243	2.6083	0.434776	1.86387	1.90003	1.70327	0.714741	2.59542	0.819973	0.959751	1.12663	1.50736	0.743241	1.44713
AT1G08280	3.43524	2.87216	2.35181	2.1009	2.63117	1.89813	5.60989	3.92643	3.53617	2.54324	2.89253	2.30327	4.38081	4.00906	3.14727	2.90859	3.89591	3.64186	7.08443	4.96982	5.27378	5.76624	7.46294	1.84114	5.23326	2.52376	5.14581	5.53025	4.38047	5.03652	3.74433	4.54411	4.93183	3.59031	4.79224	3.69551	4.86415	1.91418	4.69345	4.4503	4.79634	1.7021	4.68643	2.02077	6.01805	2.62747	4.25816	4.39852	5.298
AT1G08290	0.459153	0.217315	1.63779	0.893746	0.867512	0.2913	0.162353	0.543527	2.61543	0.437352	0.805951	0.350136	1.07417	0.855652	0.700719	0.939238	2.79753	0.0951103	0.688569	0.360949	2.42018	0.712308	1.27892	0.151154	4.57899	0.545467	2.29353	0.9339	1.62284	0	4.68855	0.663631	4.6293	0.344906	5.0185	0.186772	2.86872	0.125663	2.22384	0.584843	5.88608	0.856085	4.85422	0.138197	2.7112	0.514775	3.64921	0.350885	8.09824
AT1G08300	1.6461	1.38308	1.78951	2.51095	3.47471	0.821296	2.71721	2.32065	3.52584	2.67264	2.28438	2.25054	4.26699	6.89577	2.95928	4.60799	4.27247	4.12321	7.59354	5.10412	16.5955	4.93877	11.4283	7.09704	27.5704	2.84421	9.57703	5.86512	9.61718	5.65743	14.3889	9.86455	23.0676	6.30673	27.0282	8.77617	14.1788	3.22507	10.6764	9.41576	24.6061	6.48054	17.3753	1.87982	10.2995	5.87015	9.92791	6.96159	13.4488
AT1G08315	4.93813	2.35857	10.6644	4.36502	7.81887	2.21154	8.72229	2.29858	11.0564	1.91408	11.0835	1.17743	7.06557	4.69848	15.398	1.27971	21.662	2.44179	7.53666	1.34966	8.54981	1.21404	4.75153	2.11433	17.898	0.25229	11.9743	2.64007	5.83831	0.458813	12.517	0.912656	10.9708	0.502924	10.8795	0.642521	10.1998	0	10.2471	1.77696	11.3934	1.44498	9.5637	0	9.39233	0.733448	11.1139	0.817364	11.9385
AT1G08340	0.506693	0.649597	0.886088	0.863857	0.951096	0.404692	0.623563	0.606899	0.919584	0.483697	1.21026	1.07935	0.89212	0.826016	0.440954	0.456466	0.813398	1.2708	0	0.481159	0.925257	0.936462	0.272519	0.161438	1.34396	0.483544	0.548808	0.250887	0.682209	0	1.54557	0.291179	0.560218	0.884968	0.156035	0.205216	0.293434	0.273255	1.19959	1.15383	0.511868	0.725182	0.708037	0.308604	0.369364	0	0.845078	0.381808	0.291194
AT1G08350	4.63659	3.93617	3.08706	4.30941	2.53455	2.68297	4.26196	3.01635	4.36848	3.75624	3.73401	1.833	3.15136	4.16291	3.16853	2.27459	3.50268	3.48914	4.63566	6.50026	4.34111	4.3399	6.12825	3.68164	3.42978	3.03943	2.96071	2.00487	4.00198	3.46924	3.93658	3.2542	3.29097	4.76794	3.28781	2.55157	5.10771	2.60454	2.8461	3.71468	3.5425	2.51668	3.11915	2.62612	3.81132	4.00223	3.90768	2.02399	2.95964
AT1G08360	141.565	148.942	129.646	161.822	159.07	156.346	155.534	180.056	141.736	140.48	158.544	132.823	229.784	232.405	205.598	240.349	175.798	196.532	172.855	208.168	181.794	204.092	139.614	132.703	135.458	155.61	104.095	125.512	193.593	180.606	186.338	172.556	167.122	219.016	186.621	211.277	246.306	197.832	199.554	205.022	132.527	183.188	192.496	271.382	159.645	197.328	197.264	185.781	178.183
AT1G08370	8.38414	7.74163	8.89512	8.52724	8.88253	7.62514	11.9791	7.85978	12.2999	8.61585	10.218	7.68267	11.0271	10.0838	12.8728	11.0508	14.7522	12.7633	18.876	16.1195	14.7883	13.776	19.7773	12.1261	22.389	6.9745	16.4004	13.2592	12.7544	12.0388	10.2855	8.34087	11.7398	9.1032	20.8618	9.88152	20.9234	4.73686	12.5002	12.1534	13.823	10.0293	17.7522	5.58972	14.0172	14.8097	13.5212	9.30269	17.2543
AT1G08380	8140.54	8770.6	5301.83	7582.92	6281.2	9243.77	7341.25	7818.11	6120.97	8940.35	6568.79	9445.08	6366.41	6810.96	5041.76	6346.26	4525.98	6674.46	4865.7	6076.84	4258.9	6507.72	3960.55	4838.24	2996.37	6435.99	4781.06	5099.43	4826.1	6178.08	4852.87	6435.71	3978.54	7682.25	3512.66	6799.1	4563.84	8214.74	5079.82	6834.95	4305.4	7277.18	4266.34	8531	3988.29	6945.57	3491.34	6707.58	2802.35
AT1G08390	14.5239	13.3089	8.05648	8.20682	6.75151	8.18409	11.9201	8.11949	4.97888	7.08781	9.14612	8.21906	13.8035	18.8661	7.60646	10.5597	8.35607	6.91198	9.24806	11.1022	5.93336	4.91357	10.9918	8.39026	3.93493	4.37557	10.9425	3.58422	6.26987	4.53104	11.3693	2.19451	3.79821	6.62066	3.32647	5.57199	10.181	2.12832	5.89274	7.79279	5.19644	4.91144	6.59423	6.57765	5.03414	6.36745	4.29451	2.7472	4.4419
AT1G08400	2.50208	1.68036	1.7218	1.13624	1.44497	0.153268	3.36233	0.546027	1.04137	0.121947	1.32669	0.182563	2.39109	1.17078	2.76712	0.356954	1.54672	0.194521	1.64012	1.3239	2.24423	0.248308	4.49131	0.106845	3.33024	0	2.22231	0.245143	2.41633	0.113091	2.25386	0.181396	1.84989	0	3.33893	0.255668	4.29126	0	1.20214	1.20681	2.41659	0.197854	3.55938	0.190185	2.43491	0.351749	1.85816	0.158286	2.47895
AT1G08410	4.77416	4.96802	4.70923	3.71932	6.17002	2.3127	9.79183	7.67395	7.35831	6.59169	6.51277	3.6957	13.877	13.0265	13.5064	12.9579	13.1382	6.71089	9.30845	7.56164	11.8867	5.47146	11.855	2.25113	13.0639	1.40455	8.04425	3.54866	14.0276	6.03558	15.3291	4.31326	10.826	2.0186	13.8677	2.46923	16.1654	0.753562	6.02377	4.66965	10.5492	2.82587	14.3732	1.89255	9.64405	3.63926	13.1361	3.72067	20.4583
AT1G08420	12.995	12.8692	13.2343	14.4753	13.4856	10.138	16.6676	14.6402	14.569	13.8291	16.0632	13.055	12.8043	13.6481	16.7217	12.7195	16.2266	14.3541	16.6069	13.0365	13.44	15.1481	17.6421	14.3949	20.8135	8.09897	15.0314	14.7019	12.6315	14.8574	15.7624	11.2243	15.3785	10.667	17.9156	9.34648	18.9663	6.17028	14.8731	12.1938	14.564	8.48154	16.9545	7.32777	17.0064	16.442	17.2855	13.1174	20.1448
AT1G08450	55.6977	65.1478	169.165	218.388	73.5068	98.6794	76.0025	61.5413	86.156	87.9768	96.2254	101.124	67.7784	65.6475	55.2849	41.1063	185.603	74.4762	68.5201	57.0282	66.4809	82.3286	103.243	256.748	108.292	57.6721	90.7991	154.447	79.3033	69.8762	63.6495	80.6991	42.9544	64.3085	55.756	78.7298	92.9311	61.7958	34.3623	66.5045	87.8369	60.6838	58.5542	61.563	60.6994	113.013	144.773	46.1848	107.031
AT1G08460	14.7958	11.7644	13.751	17.5936	6.89552	13.1776	13.8682	8.6106	6.90076	8.55734	9.13786	19.3894	8.7857	10.1959	8.58665	7.65921	12.3465	12.0495	7.4605	4.82726	4.78046	6.11913	14.7154	11.8027	7.15756	6.37122	10.5771	16.0252	4.86201	6.4346	7.15025	12.5473	6.87966	8.61052	10.074	10.1462	7.14906	5.633	7.47907	9.92361	11.4429	9.58575	8.2691	7.31139	11.7437	12.339	11.4894	11.606	10.409
AT1G08465	13.2617	14.3411	12.2024	10.2809	8.17919	8.06234	11.7778	9.20135	7.56272	6.89208	9.93034	9.5655	10.3094	9.00601	9.35708	5.55853	6.89353	8.67343	7.54906	6.59676	6.3149	11.8325	10.2617	7.81002	4.48694	3.78411	5.23263	5.31955	6.34588	9.41177	6.99219	6.30602	5.54542	7.69182	4.46098	4.67081	5.49317	6.98387	4.72511	11.6812	3.80787	5.56446	5.86216	4.75004	2.87587	4.35258	6.82941	5.86639	7.55088
AT1G08470	10.4596	13.6216	9.67244	11.026	11.0753	10.7912	13.1189	11.4708	9.1217	9.99703	13.9735	11.4723	12.7667	13.2594	14.7041	10.8832	13.7091	10.7309	10.7623	10.9319	9.29349	12.8799	12.2406	11.5426	4.44659	8.32476	11.1584	7.75116	8.41015	8.50045	8.70727	10.8287	6.44096	12.3958	9.63796	10.9346	8.62635	11.734	10.6032	9.58346	5.13639	8.44636	5.01157	7.74133	8.53745	9.54154	10.6743	11.0561	6.5694
AT1G08480	46.6122	42.0109	36.5008	41.9512	38.1396	48.3277	52.4977	51.2129	48.6682	50.9545	46.9306	70.6989	58.9374	62.9912	47.5723	70.8046	61.7038	73.076	51.6408	54.5132	46.4001	77.256	61.3494	76.5205	52.5504	69.6393	55.1087	69.0562	57.1012	61.9825	66.9875	75.7423	54.2	85.2669	70.8141	83.0754	64.4992	80.7569	63.6622	71.8975	57.2365	77.6274	62.9498	79.4867	59.6627	72.3529	52.4501	76.6758	47.9913
AT1G08490	22.8213	21.6732	30.599	30.545	27.0464	22.9725	28.6355	29.2631	32.6589	25.8384	25.8801	22.1844	30.793	32.5789	30.001	32.103	31.8472	29.7448	27.8765	33.945	32.6478	34.9529	38.7055	28.1813	30.1593	29.3562	29.2845	30.1725	34.1867	31.7451	36.5161	27.5005	31.2163	31.9894	28.7443	30.8117	31.1673	24.5545	35.2512	31.5625	27.8372	27.894	32.1983	30.415	34.9879	45.4125	32.7234	29.3416	33.1265
AT1G08500	1.83685	0.525344	2.50469	1.62174	5.24337	1.5828	1.47863	1.80829	1.52996	0.955396	2.61675	0.95137	1.28609	0.388818	1.08205	0.57344	1.62497	0.510224	3.50061	1.48144	3.21835	1.61833	1.61284	0.546585	2.09098	1.4952	4.37977	1.89668	5.88007	3.24703	3.34251	2.0808	3.67636	1.85685	0.512508	1.32136	0.98503	0.222055	1.43473	1.6524	2.25293	0.684118	2.55868	1.96114	2.38546	1.80845	1.82132	0.833722	3.8058
AT1G08510	69.0605	61.3738	68.5651	70.2098	72.3748	71.3316	67.588	60.3991	60.7753	57.863	77.2149	52.5507	55.1866	57.8131	58.2766	55.9684	61.4554	53.8645	50.2581	40.7709	54.4515	37.1307	49.2755	53.1756	57.7529	36.0118	59.1836	50.9935	55.8766	44.5403	56.1501	49.7748	41.1447	40.5864	43.7493	37.7494	36.9925	25.0341	41.7544	34.8939	43.3646	33.9605	43.5636	29.3031	48.5435	37.7665	45.861	40.0621	60.1376
AT1G08520	169.532	182.674	116.818	167.59	160.822	191.336	146.831	163.201	142.663	161.95	140.726	151.243	117.824	112.806	89.0535	97.7813	70.9358	111.975	126.695	173.117	122.212	171.974	86.1058	126.779	60.5112	160.462	93.9882	97.039	119.006	174.471	88.9748	132.555	71.2082	145.477	61.8673	103.105	89.4138	152.583	103.896	126.857	68.3021	122.635	100.383	183.313	73.0688	120.094	62.7877	111.398	49.0657
AT1G08530	11.1314	15.3701	18.2747	14.074	15.2985	15.8433	14.2949	17.2266	14.6272	19.2841	17.1284	14.3918	19.0686	17.0081	17.6351	18.8771	16.8004	17.8889	23.8884	19.8655	20.2903	28.0694	22.9815	24.0064	18.7087	19.705	16.3676	21.9651	20.8153	19.4368	17.8648	19.9912	10.5336	23.4967	11.1968	21.5635	17.7478	19.9203	15.8881	15.7438	11.38	18.3249	15.6062	14.6802	14.1627	19.3798	17.3702	16.6283	14.076
AT1G08540	103.97	111.438	86.7062	85.5163	94.8889	102.776	106.34	112.115	88.5349	95.8061	86.4824	89.9319	68.815	63.8022	48.6955	51.3336	44.317	58.4961	69.7652	88.9689	57.2527	79.5216	55.8544	43.7479	32.0666	48.6663	54.6861	47.1259	66.7851	73.6529	45.8907	43.8155	29.4192	61.761	34.4109	38.8873	49.5378	50.6826	46.1687	55.4412	37.9736	45.6939	40.062	65.5095	35.3668	55.6202	35.3035	43.7298	27.3273
AT1G08550	153.207	140.172	96.5413	116.789	90.6595	138.791	128.319	93.4044	91.3392	98.3202	104.705	110.905	106.375	107.2	106.103	86.0109	77.8233	100.202	67.7895	74.7111	46.2023	78.5826	82.905	49.9933	33.0252	40.5195	59.534	53.8477	60.3413	59.6859	57.4388	59.8932	28.2094	60.1865	45.6884	52.0498	47.3287	37.4469	50.4543	51.9906	45.8471	50.8301	44.5614	45.3888	51.5974	61.4964	40.2658	47.3198	34.3969
AT1G08560	5.38823	8.61814	4.30497	2.8365	7.98308	2.24859	5.73834	6.09312	6.21127	3.55705	5.71111	3.69739	4.98346	2.29795	3.42623	1.72823	1.01579	1.71687	3.95077	3.84943	3.73878	3.37687	1.94611	2.09696	2.29176	1.7211	2.12591	0.985157	3.46362	1.95721	1.78507	1.78283	1.26189	2.48489	3.48164	0.315134	1.56585	1.27759	5.30456	2.169	1.06222	0.326514	2.97687	1.39531	2.79228	1.15039	2.33039	0.193904	0.875004
AT1G08570	34.9896	26.7652	10.376	14.6979	10.5228	6.87748	28.3351	10.0542	11.4157	9.1331	40.5708	7.06633	48.1334	50.589	34.9218	19.8069	22.8444	20.6894	13.2742	9.84913	8.14884	6.22452	26.7558	5.74955	19.0901	0.819109	12.5182	7.96684	13.6347	4.45022	20.1129	5.62394	7.20642	2.68738	20.3319	4.28244	12.9897	0.961545	12.2535	12.3289	7.83321	9.02729	17.8375	0.580061	8.70225	11.3371	5.47613	4.96388	8.11705
AT1G08580	18.641	18.0351	22.8187	21.1748	39.2625	15.739	31.9125	35.7465	33.0926	27.4712	41.0905	22.415	72.5422	69.2432	72.6297	78.4085	50.9168	42.2188	32.2428	50.3245	56.4875	41.2866	43.5271	20.6321	47.4145	21.6002	34.6092	21.1022	52.5173	36.9846	60.9002	22.445	41.2346	26.9262	43.5227	29.4626	73.8192	16.3103	38.0281	24.2176	25.9531	19.9241	46.3614	16.3345	32.7749	19.4456	37.8508	30.2113	57.0433
AT1G08600	9.13794	9.11307	5.94432	7.06744	6.95119	7.64412	7.78578	5.16055	4.99522	5.66615	6.97333	5.60965	6.63413	6.46986	7.84145	5.65634	7.54949	5.54394	11.016	9.4022	7.88888	8.75868	10.3141	7.99192	7.13935	4.86149	11.1877	10.162	7.14286	7.29877	7.08363	8.15094	10.0353	6.87448	7.88985	5.98903	7.66862	3.77184	8.10452	7.90772	6.80199	5.74191	5.20503	3.86622	9.60742	9.24548	8.92234	7.17854	10.1287
AT1G08610	1.95623	1.84958	5.04467	2.16808	5.71487	2.09103	5.54165	5.52828	3.73646	1.21255	5.94736	0.806483	8.98535	7.13201	9.86719	3.93907	8.52631	1.4388	5.9071	4.34883	10.1669	1.60939	6.07477	0.413573	4.92466	0.493483	4.45455	1.17031	10.1055	1.46318	9.29145	0.599968	7.35508	1.02838	7.42361	1.5267	8.68165	0.340197	5.2661	2.23955	4.77863	0.348709	6.05076	0.757279	6.15497	1.24146	10.1415	1.04288	8.98875
AT1G08620	7.18363	6.10623	6.17566	4.34388	6.99736	2.44	8.28957	5.0544	9.77022	4.00033	11.1553	1.94783	6.39875	5.30924	8.57881	2.84797	8.67257	3.53284	8.07241	4.09101	6.49567	2.73017	7.55733	1.8196	11.1341	0.401414	7.65035	2.33938	6.21063	1.54757	7.4438	1.26204	8.62554	0.885975	8.55722	0.996154	8.28645	0.239579	4.90377	2.51267	8.61864	0.9505	10.306	0.537301	6.87691	2.37274	9.43128	0.95107	12.5995
AT1G08640	55.4131	57.5326	70.0029	70.5982	76.9471	69.2874	64.0061	75.4998	67.4319	56.0672	61.888	60.8754	75.3374	89.6324	76.8236	93.5408	69.9647	85.6521	83.6903	102.27	93.8311	106.89	68.5479	93.982	62.4511	111.899	60.6493	78.2243	93.0378	101.068	74.6644	98.455	67.4762	98.6291	61.6979	91.5086	90.9191	120.445	76.3722	100.08	65.2832	85.0378	76.8854	123.666	61.2441	85.5282	64.4824	89.2587	55.7414
AT1G08650	29.474	7.5928	48.7137	8.39637	28.3146	0.63823	74.4555	9.04601	59.9009	2.27727	35.2163	0.988354	59.4043	16.3923	74.1416	4.22384	66.4399	7.07199	52.0819	12.8224	24.104	0.848071	136.343	3.3423	60.7485	0.752543	12.0629	3.35399	26.7692	0	31.3942	0.482326	8.21479	0.426983	36.5053	1.14267	80.9751	0.841002	17.3098	5.12443	11.893	5.99074	62.563	0.719183	14.4587	2.67216	10.7123	0.858046	21.158
AT1G08660	24.9185	29.7556	25.9261	27.6435	18.948	24.4102	24.9869	21.8819	19.6716	22.4299	26.179	19.487	20.1925	23.622	24.0587	19.6752	13.3043	20.7853	29.8317	27.1673	26.9486	30.7098	30.6965	28.9829	13.9027	27.4555	21.1827	23.0371	23.3742	27.1657	16.7305	27.6959	21.0861	27.462	15.6476	20.8182	19.4284	18.3583	16.4688	21.8705	18.3039	20.8052	18.2543	23.4779	17.2951	18.0674	18.576	27.7518	12.3573
AT1G08680	13.1267	11.4138	11.4106	13.0795	8.52596	10.132	9.462	9.55449	9.61916	9.7706	8.84008	8.73732	9.52662	9.09105	12.6644	9.66914	11.9853	12.3545	10.5343	12.6221	9.0482	10.8377	11.839	9.93764	8.2332	6.94112	10.9609	11.7814	8.68861	10.6527	6.86076	9.52771	10.3027	8.14619	6.70283	6.94227	6.27664	5.68218	9.97895	10.976	5.89851	6.93012	6.4285	7.32975	11.1546	11.0814	9.17329	10.6174	7.60843
AT1G08700	10.5787	10.5715	11.5021	12.0641	8.19631	9.206	10.814	8.3162	9.68073	4.93093	8.14478	4.70811	13.4914	13.8501	12.2156	9.08365	10.473	9.70925	14.9514	11.8944	10.553	8.4922	15.3342	9.25557	16.6606	5.05253	11.7312	8.3826	12.0264	10.2934	9.99529	8.41232	8.53874	7.55437	11.2733	8.84822	14.1765	4.17246	9.32033	13.1407	9.13239	6.20766	13.8253	5.25191	8.36472	13.4712	13.7077	5.91862	11.2318
AT1G08710	8.86428	9.80991	7.91384	8.20952	2.47116	4.85426	9.43783	5.94135	6.66819	5.75554	7.23059	2.99197	8.86265	7.03761	8.44554	5.99386	5.05794	3.69132	6.2468	8.11966	8.4019	5.31904	15.4985	3.4408	13.1501	1.16928	7.96085	3.50129	4.42816	4.16698	8.03622	3.41717	9.1175	2.89055	15.6432	4.47991	15.4872	1.83752	7.69438	7.58581	12.1362	3.9206	13.6267	2.04049	5.30483	7.50246	9.07899	5.42159	14.881
AT1G08720	7.86526	8.97426	11.2825	11.8325	16.1099	6.45668	8.06447	6.11938	6.94197	5.34083	16.7441	4.67399	7.56686	6.79857	9.9419	4.4126	17.1499	5.68432	6.53448	4.1786	12.1925	2.11093	9.71381	2.55137	13.4346	0.542259	10.8657	3.92127	12.1214	1.94279	15.5923	2.23259	14.4529	1.5728	17.0718	3.74194	11.9736	1.69086	5.83454	3.38523	20.1956	2.63809	19.6405	1.68987	9.12616	3.22278	14.1718	2.02357	17.9209
AT1G08750	8.01428	6.44561	9.44718	7.88397	6.31255	7.25897	10.1904	6.07222	7.07785	8.5562	6.91661	6.71646	9.93279	9.64231	10.6404	8.92631	9.62373	9.53209	8.09338	8.60526	8.82412	7.0635	7.00183	7.6743	5.14229	4.02147	7.45896	5.32048	7.0271	8.99534	6.83021	6.6608	6.73966	7.89901	5.04058	5.52337	8.86048	4.73644	7.10266	6.26574	8.1977	3.38818	7.73906	3.61065	8.1339	5.2231	9.89602	3.87336	9.23243
AT1G08760	5.5284	3.63369	4.97291	4.17823	4.1909	3.2095	6.41971	4.35143	3.62391	2.9146	5.50423	3.21853	4.58452	4.94075	5.45302	3.11438	4.80326	2.69786	5.76436	3.5538	4.62295	3.65718	7.88874	1.16168	5.98118	0.712539	4.67795	1.84628	3.37271	1.78832	5.17291	1.36644	4.94751	1.40245	5.3527	1.16739	4.668	0.457768	3.77809	1.52667	4.05239	1.32339	3.73176	0.36544	3.66164	2.3433	4.35463	2.45911	5.65479
AT1G08770	8.74917	10.1163	6.00805	9.0473	6.09562	7.93388	9.1588	9.02994	9.92519	12.1372	7.87534	8.97281	12.4222	13.168	15.2203	18.084	15.8865	16.7194	14.88	13.289	10.9433	10.3288	16.5118	14.4814	20.145	11.5692	15.1181	16.0097	7.59791	9.34757	12.7682	15.4305	11.7294	10.5633	22.3865	19.5951	16.873	9.64433	10.442	14.9978	19.0177	11.4382	19.7845	7.89889	14.6324	20.4989	9.63141	10.2757	19.4099
AT1G08780	19.3323	21.9622	27.0186	25.4473	21.3379	20.5499	28.2467	29.9098	18.0403	21.6988	29.2509	30.9837	23.8056	33.0524	29.254	28.2107	27.9809	22.6918	20.7362	20.7452	23.6571	21.7879	18.702	31.5049	28.7675	21.9508	25.0006	22.2361	20.4754	25.3588	46.996	39.1954	30.4141	22.542	38.9712	33.1744	38.1085	14.3586	27.6077	24.0359	25.3486	17.3949	41.3055	27.1688	30.4917	18.5361	31.9568	26.9653	39.491
AT1G08800	3.72862	3.88227	5.36595	4.32157	5.69158	3.34926	6.00965	7.60466	28.021	9.69406	7.33934	6.21911	12.3526	16.9775	21.8041	11.6958	26.9099	15.9246	13.9153	8.70655	23.112	11.4375	18.5235	20.3303	53.4308	5.7683	23.8882	24.9327	11.5525	15.6896	28.9468	17.55	8.82051	5.95652	40.1964	17.0628	31.7384	4.37322	24.4396	9.14839	18.7218	10.2426	41.811	2.17625	28.0527	10.7536	15.4972	13.5616	12.8864
AT1G08810	10.1022	15.7289	9.04243	8.22427	8.82856	3.81284	18.2513	11.2015	18.1972	8.6495	13.8474	4.85018	12.0207	12.9145	9.48274	7.39134	6.38395	4.39844	10.6209	12.2024	10.8942	13.035	12.9442	5.17084	18.8951	1.8793	14.3864	8.15833	7.32187	6.84408	10.8935	5.73923	5.15544	2.17655	14.0458	1.82949	7.61337	1.707	10.9762	2.31716	6.4269	1.58684	8.6402	1.35464	5.44185	5.07225	8.01829	4.99317	8.30572
AT1G08820	21.35	19.865	27.0495	24.3268	21.393	20.8149	23.4622	19.9355	26.0658	22.3543	29.1195	23.3051	33.535	38.1592	39.8726	31.9464	40.9591	33.9402	25.9608	18.3553	32.6638	27.3247	32.1785	34.3735	52.9652	19.7937	38.0577	39.8974	18.0772	22.6698	32.1779	23.1257	29.1739	16.6337	46.2059	24.0984	32.8295	14.9104	20.0826	22.8407	26.9033	25.5228	28.9427	10.564	33.7607	23.9986	33.5977	24.1674	48.3336
AT1G08830	138.851	197.819	362.76	475.316	155.06	178.008	227.721	243.568	231.699	233.868	121.948	199.745	221.88	154.485	171.117	203.239	173.17	185.776	271.096	227.466	280.121	297.865	157.338	323.578	235.041	227.883	161.941	113.507	159.553	140.817	227.019	223.656	167.622	257.483	247.405	267.586	272.346	323.362	128.996	285.214	216.614	255.355	219.601	212.21	160.694	203.087	404.047	175.063	297.677
AT1G08840	1.74319	1.53685	1.74298	1.47527	1.65686	1.60495	1.82001	1.60262	1.4318	0.800786	0.966675	0.769108	2.09961	2.12933	1.62469	1.064	2.45879	1.6863	0.954458	1.46549	1.66698	1.40434	0.740105	1.01093	1.42395	0.396125	0.903516	0.502585	1.77837	0.833276	1.17664	0.75581	0.671034	1.03653	1.5038	0.459471	1.68871	0.382216	1.25688	0.871659	0.648786	0.586033	1.40053	0.6874	0.762209	0.887903	0.970582	0.349447	0.943681
AT1G08845	7.25497	4.58068	8.23222	6.75825	7.81669	3.33408	7.68943	7.15875	6.27608	3.11796	5.49517	1.23045	9.08379	7.5897	9.85082	11.1729	8.74907	4.41181	9.26303	10.9901	9.68406	8.85573	9.42143	6.48997	10.9364	1.26885	11.3783	8.19789	11.5866	8.50793	14.7814	3.23999	10.7149	3.25717	9.46436	3.29903	15.5256	2.5732	13.7318	9.80204	10.6119	4.0208	12.5858	1.9078	13.0369	3.5077	9.45503	5.95287	15.8489
AT1G08880	48.7686	35.1464	40.9096	26.9865	36.8947	18.7236	63.1278	51.2984	47.9919	27.1141	29.5619	25.1732	55.3185	64.4779	48.7116	34.3621	27.5115	29.5507	39.0319	30.6343	30.914	25.6704	77.0287	13.5347	85.6315	8.69759	31.0218	18.914	30.1731	22.2523	67.1824	18.5399	31.5317	14.1347	53.7539	12.2031	92.2521	7.63174	36.416	28.5001	45.7382	12.3805	93.408	4.78801	47.0619	19.2472	42.4395	12.8652	48.2655
AT1G08890	35.7815	22.3906	30.1959	26.9308	37.0141	46.1848	38.0013	18.1038	34.6037	14.037	33.8042	37.5145	17.0555	33.0263	42.6309	15.6378	30.7902	24.7668	7.80837	6.1851	10.2223	11.6689	16.4982	18.0014	18.2394	5.10248	17.1164	11.6617	9.74574	9.01678	23.0592	11.7768	10.4817	6.69861	31.6429	14.9164	18.3924	4.93304	11.8204	8.64684	15.0747	16.1407	22.8039	5.84002	21.5177	10.5389	20.1054	9.0148	20.5023
AT1G08900	25.5121	23.9977	29.6541	34.87	16.2057	19.5536	14.467	9.87467	10.3495	10.7498	8.53657	8.27747	14.075	13.4327	18.2066	8.13998	18.6822	11.5657	6.99525	5.43029	4.23636	4.2866	7.95586	4.33881	3.75541	2.31117	4.8891	7.26924	5.82018	5.29995	4.66842	4.64898	3.98768	1.77025	5.29444	3.02729	5.27537	1.77198	4.30412	8.25634	4.9349	3.52871	3.37934	2.16922	7.50117	7.90217	7.07394	2.92114	3.72397
AT1G08910	6.71996	5.03852	5.06694	4.82461	7.15292	3.38641	8.63088	5.42798	7.09021	3.2718	6.90661	3.23726	8.07222	7.45801	9.47788	5.39097	8.78089	4.58634	5.74509	4.84819	7.8204	3.7076	7.2644	1.58396	8.24065	1.51653	7.10634	2.82221	8.48108	2.87745	6.41751	1.49697	5.82401	2.36343	6.95761	1.57095	7.3905	0.995586	7.33899	5.13524	5.34429	2.25484	6.95682	0.970261	4.55075	2.3872	6.25607	2.76455	6.54732
AT1G08920	72.0833	51.8126	76.2198	25.0966	96.8774	17.3126	32.0096	46.5986	114.142	25.2629	110.035	6.57683	60.2808	56.4331	97.1564	36.1567	61.4832	22.0404	34.5743	6.74456	63.7221	5.6266	24.5557	6.18944	32.5413	6.00401	89.5729	21.429	76.692	4.70245	55.4888	6.18598	193.612	7.74586	39.4777	17.0162	15.8363	2.75133	101.449	9.76386	134.847	6.31913	60.5771	3.57577	125.975	6.813	87.475	9.90799	131.449
AT1G08930	63.94	69.5752	197.466	148.926	451.146	170.607	105.651	91.8451	341.812	68.2046	556.19	63.42	32.3882	30.3237	195.582	18.9317	606.204	30.0337	94.4208	20.9314	385.166	26.2622	30.0166	52.8745	347.314	14.7042	208.807	65.3174	259.297	22.797	579.423	23.7001	243.74	12.7282	290.977	27.9785	341.66	12.8198	60.3166	13.2497	318.082	11.4884	360.684	11.7062	333.389	27.8612	591.875	25.6655	549.418
AT1G08940	5.468	4.15158	10.7564	6.63897	9.65058	3.47684	5.1928	3.70863	8.54441	5.09575	7.17009	5.46678	4.68144	4.60496	5.96833	1.7767	8.92518	3.56533	1.99799	1.31323	5.04946	1.56005	3.2635	1.09079	24.4454	0.640561	3.6748	1.90135	5.0033	2.26491	6.31186	2.48107	6.55137	1.25156	9.60123	1.02795	10.5995	1.37496	2.86006	1.53235	5.5812	1.94728	10.8122	2.08388	3.42555	1.89643	11.35	2.27604	9.83838
AT1G08960	3.57308	3.45725	2.54335	2.91143	3.33924	1.36653	5.48753	4.19258	4.39312	3.45903	2.6177	2.71573	5.00511	3.89768	4.30889	4.23445	3.67009	3.54011	5.84373	5.11713	4.15241	5.92881	5.96256	4.8553	9.19698	3.24101	4.08926	4.39944	3.73502	6.68121	4.88556	4.08581	3.64042	2.55949	5.53235	3.05319	9.64742	2.09408	2.83086	3.79953	3.42355	1.3188	7.75897	1.30659	6.07925	4.75848	3.92185	2.89413	4.36291
AT1G08970	25.2881	25.274	24.7002	26.3269	20.0806	23.1436	25.5038	18.5709	18.86	18.6341	23.9103	24.9426	31.1014	36.5023	33.5382	32.2818	29.3796	33.67	18.7557	21.1331	23.0108	22.8771	23.7943	19.9053	24.3069	16.4196	20.5329	28.0477	20.9198	20.1787	24.6918	20.6176	19.5686	24.3194	29.0043	22.9084	23.4462	15.1143	21.6892	17.6297	18.8635	17.3091	21.5807	17.3509	19.647	19.7123	21.6396	22.1056	29.5187
AT1G08980	66.6939	65.9891	78.7486	85.5675	73.4004	70.783	34.6052	35.1313	39.3585	33.1249	60.2185	31.4419	36.3137	32.1831	72.4878	25.9525	69.7548	32.4606	25.59	18.0966	24.272	17.1974	17.6105	13.967	18.7377	10.4641	26.138	16.2196	34.1093	13.9489	33.6751	12.2478	26.0083	15.1513	21.3081	12.2572	21.1171	15.1962	21.1237	15.0305	20.5146	13.1468	22.9015	12.7266	31.5861	15.0917	30.8372	13.5919	16.1572
AT1G09000	1.1446	0.989264	0.44591	0.823353	1.06836	0.648641	0.621566	0.940299	1.0152	0.805648	1.34358	0.7915	1.04959	1.24523	0.938168	0.324047	0.978847	1.06089	0.851448	2.07166	1.65542	1.40906	0.571286	1.2042	0.879677	0.481566	0.546743	0.436376	0.72541	1.95715	0.825233	0.690936	1.13876	1.52716	1.02019	0.904917	1.85462	0.439324	0.848048	0.69487	1.30565	0.35476	1.87082	0.979303	1.14598	1.20529	0.972369	0.610105	0.476835
AT1G09010	33.6612	32.6938	18.6828	27.8837	19.6537	19.2217	23.8713	16.7088	16.2165	14.5904	16.2465	12.7413	24.0428	21.8174	24.1685	17.3354	14.0084	18.4459	15.5518	15.5433	10.8338	11.603	19.1711	8.43203	6.42494	3.88737	11.2454	10.0351	7.31561	9.41042	7.37109	10.2359	8.16132	9.87501	7.25852	7.17441	7.47236	4.26918	13.8532	10.3725	8.89861	6.22416	5.47311	5.08824	13.8651	13.177	9.62182	7.55739	6.29556
AT1G09020	17.3578	14.6768	14.7645	14.6727	14.3626	15.6192	20.8588	16.132	21.4695	16.2063	16.9097	17.0375	18.045	18.4597	20.8045	15.7085	19.0972	18.7568	20.9241	16.0747	15.9489	16.5422	18.3607	16.3359	20.3363	11.687	17.7719	18.0737	15.3598	15.1391	15.4739	15.9236	15.2119	14.4803	16.88	14.5093	19.9605	7.34652	14.7141	14.016	15.0695	9.72301	16.5495	8.64809	20.9834	18.9485	17.9895	16.3546	19.0387
AT1G09040	2.23351	1.13539	1.88567	0.788412	1.26819	0.325706	3.37424	1.46585	1.97437	0.0515065	1.02548	0.146769	1.91153	0.850503	1.42487	0.304457	1.62376	0.470909	3.24362	0.822298	2.25207	0.256654	2.90597	0	2.52434	0.282852	1.89852	0.733335	1.71156	0.181104	1.44757	0	1.41055	0.125834	2.67053	0.214862	1.90364	0	0.61184	0.384716	1.86169	0.418045	2.00906	0.151975	1.47981	0.094021	2.55796	0	3.11604
AT1G09050	2.262	2.1045	2.3802	1.14001	2.31676	0.233517	3.67596	1.39167	3.29617	0.950604	1.93602	0.225223	3.20522	1.82423	3.24324	0.844152	1.96731	0.553908	3.77296	1.18137	2.58165	0.60751	4.0564	0.421059	5.35249	0.170538	2.10871	0.85242	3.35811	0	3.33999	0.43375	2.79413	0.0632574	4.39454	0.734211	4.61321	0.0774688	1.68004	0.289251	3.50675	0.357155	3.6967	0	1.019	0.105789	3.09105	0.0715929	3.18882
AT1G09060	19.4724	22.4376	33.3011	33.2256	36.7469	19.1357	19.0621	13.9918	19.9899	11.2614	38.8924	9.75346	15.5569	13.4136	23.5093	9.27043	36.8936	12.0401	28.7493	13.4009	37.736	10.1766	16.6007	6.71433	23.7297	3.76291	30.8327	12.4733	32.1117	7.07789	36.0239	6.41857	33.4248	6.26491	28.5749	7.88606	26.1098	2.01159	19.9811	11.402	27.8391	5.4542	28.4151	2.73866	31.672	10.1032	40.2784	9.95076	36.9431
AT1G09070	474.094	201.511	925.781	493.933	936.515	168.24	619.48	83.227	645.069	89.1015	947.389	49.1489	406.107	63.4003	1006.39	54.4839	1338.98	90.8173	902.896	119.699	1258.09	64.7295	215.134	100.519	855.122	36.475	1128.34	434.581	958.327	59.8654	954.614	67.4002	1341.48	49.0443	1168.05	123.642	602.291	18.989	726.451	98.077	1162.69	125.233	757.96	34.8577	1135.86	99.7457	1270.92	111.175	1161.25
AT1G09100	15.4078	15.6838	10.5226	17.1455	10.7287	17.4473	14.9084	12.6279	10.1732	11.6685	14.0042	16.1446	14.2087	17.9929	14.9669	12.3391	14.6912	17.6204	14.517	14.6898	8.93923	15.2322	27.2006	18.9984	11.7623	8.96026	9.9376	14.5802	10.7649	10.5221	14.7045	16.4808	12.5162	13.0703	15.475	13.964	13.3217	13.1999	9.97244	13.7338	12.1192	13.4258	8.20385	13.2996	12.2179	17.329	14.1536	14.8157	18.6436
AT1G09130	173.18	181.384	163.998	194.441	152.219	218.004	183.458	172.629	180.507	205.485	167.067	248.51	168.591	204.204	179.186	216.036	187.383	254.916	171.672	200.375	174.993	241.967	207.959	277.262	167.628	263.44	179.485	260.019	193.591	242.585	161.263	231.856	160.179	208.948	196.047	232.276	172.17	226.239	150.064	193.682	178.245	218.49	186.342	263.129	172.216	210.909	159.773	251.361	159.175
AT1G09140	44.1068	50.6247	26.0586	45.2079	22.1157	47.0242	37.4001	32.8185	28.0601	39.3888	30.6441	54.2554	27.4152	41.0361	29.2637	36.1558	28.511	47.8958	174.055	201.24	85.2042	106.992	213.383	333.383	199.857	194.727	154.771	367.315	120.598	248.123	92.2545	421.196	345.74	136.572	183.201	206.032	154.686	285.811	172.54	363.613	209.042	351.795	107.762	141.854	233.609	369.264	187.369	436.477	169.434
AT1G09150	31.6338	31.9352	21.2643	30.4811	31.4775	33.9991	32.3872	31.516	29.1709	29.8045	27.461	35.3541	32.2422	30.9019	28.5382	26.1001	22.5339	28.4067	29.2733	37.1703	32.71	38.1519	31.2634	29.7775	19.927	30.5243	26.0503	32.8149	31.3682	31.5505	29.6914	36.0777	26.3014	36.3115	25.9867	33.8436	27.5589	35.9615	25.0543	32.0952	23.0908	30.0812	25.7781	40.7611	29.9048	38.3647	26.6602	33.7128	22.9063
AT1G09160	17.9972	21.6085	37.7594	24.7408	50.2554	26.3109	22.8996	28.2932	26.6047	18.8495	43.3718	12.2675	16.0287	11.4813	21.9063	11.5737	34.2184	9.12214	29.7924	16.749	50.5266	14.2515	18.9519	11.2622	37.4885	7.59766	39.796	14.5792	54.9776	15.4614	53.8038	12.2697	47.1137	10.7937	33.4982	11.0588	30.5678	6.5016	18.6339	13.9939	49.1023	7.24892	36.8346	6.02495	35.3992	11.6478	44.773	11.7086	43.3301
AT1G09180	9.81921	13.6211	8.18964	14.4151	2.95067	6.08814	8.39911	14.2703	10.6315	12.6167	6.93665	6.9189	12.312	12.1211	9.06575	11.709	10.7535	11.5869	24.4507	13.1196	11.1415	5.90744	37.9363	17.7597	15.6095	11.6243	17.9325	18.1849	4.98796	5.91577	6.82736	10.2667	22.3718	10.4958	16.3098	14.8796	9.31618	1.29227	51.5787	31.2205	20.0325	8.29247	17.7511	5.26533	28.3472	17.4161	13.9437	12.1874	17.4825
AT1G09190	1.08505	0.599298	2.09155	1.10878	0.868226	0.281179	1.23787	1.53378	1.05276	0.989268	1.93058	0.325813	0.942992	0.74525	0.498642	0.680242	2.35152	0.543985	1.89437	0.982334	1.75301	0.832335	1.1425	0.371732	2.9643	0.21557	1.66134	0.295841	1.44844	1.87303	2.85161	0.171964	1.81434	0.564844	2.19131	0.599521	2.9446	0.931335	2.3497	0.896244	0.826833	0	2.44484	0.177786	1.32007	0.649352	2.4798	0.708678	3.66221
AT1G09195	7.72152	6.54051	4.71797	6.12454	4.87231	4.10714	8.51603	6.07079	5.87931	6.73333	5.91546	3.06534	4.77028	5.38536	5.30988	4.32864	3.5629	3.30863	3.91263	3.35127	2.82887	3.36573	5.69524	2.45913	5.74134	0.900758	3.62223	3.3001	3.54217	2.62869	5.08477	0.963459	3.82083	1.3387	5.36676	0.555821	5.88166	0.568122	2.99759	1.88212	4.88531	1.10657	4.59776	0.432359	2.74283	4.08675	3.95141	1.16478	3.57106
AT1G09200	60.0175	42.5606	84.1121	38.533	53.5887	25.0286	70.6535	66.6342	48.1235	45.4487	49.778	41.1906	43.903	36.9613	24.7449	28.8274	28.7203	17.2965	63.4777	56.2073	50.6255	42.4169	26.6727	11.4125	44.8979	5.5519	33.8503	14.577	65.0847	33.3914	43.3145	13.4026	20.3585	18.4829	21.3813	5.8232	63.1582	4.42831	32.2226	12.9316	44.209	9.45684	38.8981	3.12498	19.6384	10.8373	39.598	7.79964	17.6663
AT1G09210	46.2368	56.0946	66.5071	60.8493	41.253	44.0408	38.4729	38.7625	36.4099	36.6957	37.3168	28.3724	62.249	62.7289	63.4338	65.6986	96.4709	64.264	223.441	152.683	90.9722	93.5542	392.162	429.823	358.266	116.448	197.433	257.652	138.224	227.496	128.04	332.484	408.62	98.1873	189.77	123.239	181.515	215.837	177.757	233.611	289.164	277.345	103.908	61.5214	424.152	302.424	450.357	277.194	249.215
AT1G09230	18.3487	17.1498	15.1755	12.7176	9.90932	9.49411	18.2496	11.8496	10.6391	10.9973	7.08435	9.81155	15.1859	22.2671	14.9174	17.0792	11.5302	12.4246	12.1125	13.7506	12.425	14.4255	23.7481	14.8096	12.9691	9.86725	15.1462	18.2644	10.8055	11.2831	10.922	13.4814	13.9884	12.5082	22.6625	17.8039	13.8231	6.75616	13.9154	8.7826	10.6711	8.17159	10.4008	9.48487	16.0292	14.8638	13.3843	16.4803	7.78643
AT1G09240	6.86566	4.30677	14.5109	6.0652	3.65405	2.89705	11.4441	11.0055	15.5183	6.09536	8.26623	8.39134	33.6091	53.8643	78.7688	66.4356	78.8646	44.7829	6.93139	2.85922	19.0988	8.66575	67.6786	31.7918	24.3878	13.7114	27.5588	62.2203	7.78923	13.6277	27.3692	23.088	22.0793	11.184	109.035	71.4661	30.0154	5.76838	10.2098	4.59113	16.4976	14.9665	31.0303	4.90759	58.6161	20.3013	51.0739	61.5967	14.8744
AT1G09250	38.9542	35.0649	28.7168	20.3653	33.7911	8.16669	42.9285	24.8809	31.0176	11.8292	23.963	2.06597	7.9968	4.98703	9.59792	2.52974	7.05098	1.88969	36.065	12.9013	16.0577	5.73036	10.9618	0.966618	27.472	0.864102	22.2148	4.34669	26.4955	3.57147	12.5658	1.03909	21.0586	1.10696	20.4172	1.60264	16.9026	0.387641	20.9712	7.18272	42.5748	3.97535	28.896	2.43942	21.5485	5.08352	10.2122	3.76452	17.2452
AT1G09270	24.0981	26.111	25.047	29.9561	28.4556	24.0216	29.5654	26.3455	33.0751	31.1319	32.1101	29.5901	23.4273	30.6698	25.0414	25.3089	29.2342	29.7207	28.7098	30.5356	30.7577	35.0136	34.5494	50.1909	33.1421	33.2855	32.0484	43.9923	26.3811	33.002	29.5825	41.099	34.4309	30.8171	39.0194	39.8551	31.048	22.5899	24.4236	29.316	31.9551	29.1265	38.2279	27.5806	33.4222	37.5586	35.3344	36.472	40.0957
AT1G09280	6.57398	6.87917	5.88442	7.23113	5.43824	4.99107	7.52989	5.91899	5.50606	4.40059	5.78582	4.89622	8.13751	7.68041	7.77834	6.86779	4.78742	6.22786	5.13601	4.94203	4.43676	2.79688	6.57853	2.86639	5.10492	1.83617	4.96797	2.79481	6.35416	4.10128	4.50832	2.33894	6.53317	3.74252	7.4059	2.8384	6.91696	1.59088	3.77845	3.47155	3.42704	2.38145	4.78735	2.38622	5.21798	3.66123	4.94938	4.05811	8.78832
AT1G09290	9.06089	7.0132	7.60219	4.04864	4.60724	5.35442	6.70158	6.08421	5.32799	4.86141	6.15979	5.01071	8.4594	8.98279	7.75859	8.94048	6.69813	7.62382	8.51122	7.58985	8.73518	8.10488	7.24137	3.07725	4.40492	4.00433	5.20273	7.03957	10.0336	6.26447	9.86138	7.53395	7.39846	8.13493	7.58276	4.65315	9.96645	5.31811	7.35601	7.43009	6.44414	3.05579	5.73442	6.94916	8.13841	9.83726	7.3601	4.65893	5.45158
AT1G09300	2.95063	2.35963	4.93778	3.66804	3.06671	1.97931	3.80893	4.46356	2.987	2.76638	2.47875	1.96417	6.28782	7.98665	7.25065	8.00352	10.4509	8.69344	4.17285	4.98487	4.90209	4.32865	7.53415	3.72273	7.12007	5.27095	3.19757	1.55338	4.64448	5.81883	6.74952	4.04047	5.7808	4.62612	8.64347	7.40609	11.4352	7.80064	3.79316	2.8273	6.61652	5.19451	5.42458	5.36522	5.85098	2.03543	7.3262	4.89448	8.11195
AT1G09310	1012	734.065	923.309	796.593	638.543	1379.31	1134.06	957.186	608.873	819.432	836.315	1428.71	1155.43	1695.75	1336.65	1330.73	1257	1788.2	2102.93	2574.39	1542.92	2417.35	3431.66	3310.63	1027.28	2224.47	1909.83	2272.35	1970.34	2173.98	1250.26	2417.79	1977.97	2836.56	2051.93	2396.36	1733.75	2433.57	1740.44	2252.43	1524.98	2895.43	1047.93	3333.31	2323.14	3345.56	1233.01	2807.4	1545.06
AT1G09320	3.21913	2.85176	3.03278	1.67335	3.13266	1.04735	4.9988	2.90695	4.23178	1.32611	3.37037	0.778404	3.73245	2.98846	4.50353	1.24693	3.33146	0.651945	4.80018	2.08781	3.43281	1.05668	6.93916	1.30478	8.97119	0.153939	2.34607	0.610153	3.81605	0.822029	5.40141	0.928776	2.48844	0.297418	8.51393	0.488116	7.85325	0.325296	2.88977	1.63296	6.29544	0.578384	6.91314	0.120953	2.39375	1.05083	4.20209	0.604435	9.48716
AT1G09330	24.6212	24.857	36.4941	31.3943	25.3606	26.6036	33.3787	33.8474	44.1344	26.7789	34.6942	31.5924	36.3592	37.9708	36.0545	33.6808	39.2438	34.0145	58.9179	51.2216	51.295	54.4864	50.7527	71.6055	58.0788	39.5952	49.6785	58.1537	38.086	52.0674	41.6394	36.6099	35.07	36.9086	53.0681	44.7249	51.9892	30.8149	29.9	38.7061	39.0549	28.7525	44.7132	16.161	41.4183	48.0236	38.6453	33.4196	44.4439
AT1G09340	771.41	896.155	632.183	670.454	730.895	897.345	827.339	1000.81	803.482	985.24	723.682	903.43	698.656	687.683	492.15	658.895	426.276	675.303	619.953	889.308	579.662	956.243	480.321	677.504	274.287	748.749	563.235	598.246	673.102	788.91	529.47	672	405.743	883.027	415.768	639.14	494.132	926.499	683.744	853.168	479.386	758.752	573.818	1041.28	456.474	782.83	403.203	603.302	302.073
AT1G09350	37.3556	26.5174	20.5114	17.0065	59.4784	19.2397	99.9604	35.8911	118.032	47.3161	43.9376	44.3799	71.0932	113.048	49.0121	14.3061	42.2151	18.6065	68.5883	54.1263	32.3433	109.111	37.8327	67.6559	28.2408	6.26399	55.479	42.2059	25.4026	25.4424	66.0291	16.848	15.9396	25.9437	66.9145	17.9619	96.9055	2.13466	32.4991	22.7205	40.9891	32.3509	147.556	6.22492	52.0565	29.5238	20.7918	12.0751	37.5504
AT1G09390	22.3374	23.4439	22.9332	18.5311	27.6298	29.8514	12.9367	12.2747	9.22467	11.3869	15.9209	9.36522	3.79263	4.51888	6.3395	2.79514	9.06573	8.41226	6.1942	4.86063	6.42173	6.34591	4.40983	4.39175	0.946554	1.42288	4.06103	1.84014	5.814	3.30213	3.19365	2.20419	2.04717	3.27325	1.14624	0.933315	5.25379	1.11594	2.69518	4.41884	4.57239	2.02191	2.51446	1.88714	3.41011	2.67298	1.58215	1.82167	1.50628
AT1G09415	27.0587	26.535	27.5734	34.0462	15.0956	14.9748	24.2375	16.5062	17.0671	9.90472	20	6.52783	11.0618	13.6528	10.9692	6.44467	10.3994	12.219	10.6095	12.7701	5.64851	4.59019	14.1586	11.6726	0.903777	2.34676	11.5822	6.01044	16.6036	7.04049	2.67624	6.17724	6.0574	3.46555	1.84235	1.18884	5.24885	3.74828	6.12832	9.4871	9.41484	5.29344	2.77452	1.79303	4.33728	17.5587	4.93511	2.47566	3.43588
AT1G09420	3.37341	3.7294	1.8952	3.53877	1.74737	2.92727	1.73527	1.34509	1.73072	2.96279	2.28257	2.65685	1.48833	1.3975	1.63325	1.86603	1.40326	2.16101	1.08733	2.67031	0.770594	2.81595	0.897603	2.3952	1.19128	0.988784	1.83302	2.46479	1.69624	2.29575	1.47596	1.2456	1.09306	1.38231	1.34109	1.11747	0.879258	0.748642	1.77871	1.4171	1.37637	1.32854	0.998515	1.68538	2.74227	1.75579	0.8788	2.2626	1.49174
AT1G09430	32.0717	38.8628	47.5631	51.8064	27.6646	48.517	33.971	29.0938	33.0825	39.3559	33.0711	43.2013	23.7536	26.685	25.9244	23.6163	32.6262	40.7932	27.4784	28.5833	22.2728	34.4919	30.9739	44.4376	29.4671	27.2789	30.6688	40.2456	22.2689	30.0392	20.8525	36.3124	12.6574	28.3563	22.6541	24.2845	28.8528	28.1148	13.8453	25.0759	25.3939	29.545	21.1974	23.4094	22.2162	37.4718	25.8081	18.4468	19.6944
AT1G09440	8.19259	8.28722	7.3659	3.47594	3.0699	4.31127	7.05387	5.43791	4.51772	3.29941	3.87096	3.92514	4.22138	4.89915	6.1065	4.37363	2.42047	6.9676	4.03027	4.33792	2.63813	2.81558	3.0294	2.26505	1.56015	2.20969	2.82152	1.01061	1.61991	1.37659	3.10544	1.72049	1.93128	2.00642	1.32589	1.32137	2.68089	2.26402	2.32629	2.79425	0.957494	1.49904	2.55958	2.92493	2.18213	2.2084	2.71648	2.28628	1.25585
AT1G09470	2.0177	0.837333	2.04891	0.686094	0.762768	0.504121	1.55925	1.26962	2.11855	0.559395	1.46417	0.389269	1.0392	0.688889	0.891474	0.215379	0.255226	0.393318	0.824142	0.403275	0.248229	0	0	0	0.729113	0.199978	1.30126	0	1.49005	0	0.997768	0.249902	0.549876	0.482325	0.265605	0	0.780545	0	0.954387	0.474844	0.699255	0.208225	0	0.259243	0.316566	0	0.27219	0.237879	0
AT1G09490	56.7088	50.9685	31.4508	42.7457	40.2048	55.8435	45.1942	41.3739	37.329	44.0961	38.9596	52.4691	31.3373	35.8376	27.5832	24.8002	26.0443	44.62	40.3675	39.4205	29.9776	38.8852	57.7334	35.3524	20.5002	28.7737	34.3716	45.0834	34.2628	37.7405	33.1822	39.2014	29.8002	36.8879	36.8653	37.9419	30.3359	30.1359	33.0508	37.1973	38.4235	29.3129	28.3275	35.5661	35.8032	53.9169	24.0414	30.3492	24.3357
AT1G09500	5.18339	5.09758	5.23303	4.78403	3.7166	6.63684	5.93532	3.8962	7.31809	9.42938	7.1881	8.16973	2.9295	5.69741	32.4317	6.00524	14.9328	40.01	3.70158	3.08265	6.67866	4.057	34.6149	8.7451	9.35386	7.95369	6.0801	11.6395	5.69742	2.624	5.39198	9.99623	5.64039	3.83537	23.6132	7.21167	7.29504	6.62486	8.57886	6.79192	7.5464	21.0012	5.47301	4.27441	10.2449	10.9514	10.326	7.76527	3.34478
AT1G09520	4.57431	3.3382	2.67687	2.88688	3.71398	1.63799	7.05834	5.13325	5.73787	2.88135	4.1373	0.460124	11.1495	10.1754	8.00148	6.1823	13.7646	3.49024	9.81172	6.17928	8.93554	0.63227	20.504	3.41428	19.167	0.635289	8.61392	4.84094	8.81988	1.75237	10.7299	1.78209	10.8455	1.6148	15.886	2.98777	16.8876	0.430464	8.82539	6.14249	10.3101	1.44763	15.5513	0.481512	6.87415	2.37827	12.264	0.803181	10.6824
AT1G09530	9.20953	8.42841	6.45433	5.90737	4.17631	4.15829	7.62392	5.28657	5.90984	3.7906	5.18795	3.26175	8.1301	7.81952	6.81923	4.37831	8.73692	4.4144	10.4066	5.43928	5.27859	4.32153	8.23039	1.49842	8.08424	0.623511	7.06334	4.08399	6.34321	2.11524	4.2164	1.00815	5.11521	1.77789	7.35194	2.2137	7.74588	0.286535	10.0458	6.06538	5.82572	2.90527	7.60619	0.21336	11.6662	3.30212	4.40115	1.43801	1.97466
AT1G09560	18.8386	12.8759	43.5641	37.5812	75.0297	27.6253	36.5275	16.7238	55.358	24.7306	48.3002	20.843	23.8635	15.4858	43.7443	19.1463	112.497	31.2218	32.41	19.8108	47.9554	24.4346	19.3537	36.66	70.5038	21.5792	42.276	30.0149	56.7588	29.1793	56.9248	16.7742	32.072	19.4166	40.2054	15.554	56.1862	16.4424	22.0275	13.1001	38.4785	16.2078	40.0055	11.476	33.8408	17.7812	112.003	13.9294	52.6475
AT1G09570	43.6992	37.5486	25.5512	39.3018	25.1153	34.3333	30.4341	24.5872	14.6575	23.635	22.208	27.0851	14.4677	17.9624	18.0553	12.6011	14.2095	15.8378	15.274	11.1963	7.10151	8.3989	16.0819	11.426	6.90937	5.67577	11.9122	13.0753	8.48375	9.24824	8.02178	12.4719	11.394	9.23051	10.9802	8.00653	8.25845	6.83284	10.7958	13.215	9.54901	10.9108	7.29752	6.62089	12.9409	14.6849	10.1959	13.9479	13.3205
AT1G09575	11.4552	7.83745	21.8362	9.69731	17.9766	4.50397	3.85818	3.72218	11.3463	3.17241	18.1046	1.1795	3.79343	0.229708	5.10627	0.339492	6.34471	1.41178	9.19676	0.407198	19.385	2.00493	1.69053	1.00348	9.62612	0.10246	10.3735	2.04003	14.6008	0.365992	18.0583	0.856383	13.6591	0.249334	10.2239	0.999953	9.72576	0.82624	6.51178	0.509615	9.97943	0.833303	8.26218	0.3027	12.0864	0.381446	16.3307	0	13.7579
AT1G09580	8.90047	8.76025	10.2406	8.22806	8.18427	6.99546	11.0162	9.31819	10.2042	10.8533	9.83324	11.4184	11.1516	8.52941	8.72326	13.7652	5.29682	9.79322	10.861	13.0194	10.8518	17.7927	10.0131	16.1302	8.50377	17.9333	10.3192	13.3946	7.51455	14.2415	8.03151	9.78047	8.62905	13.7832	11.8116	12.4137	10.5771	9.40214	9.80815	11.5598	7.50087	13.5808	10.5026	12.4647	8.97322	11.8386	7.12214	6.77486	4.84577
AT1G09590	99.887	109.69	156.155	132.943	149.439	114.28	139.946	196.27	118.353	116.819	142.474	126.244	215.075	209.973	186.159	247.772	185.679	164.429	232.343	286.601	279.285	287.195	197.877	233.316	262.955	254.899	153.663	177.98	267.492	261.177	223.578	249.1	186.975	250.651	272.318	295.646	341.997	293.986	226.685	255.528	168.259	286.049	260.476	323.514	189.586	205.821	256.129	291.573	253.904
AT1G09620	30.8277	33.1651	25.1249	33.3353	29.4724	26.7678	35.6945	30.1403	25.5779	24.8815	29.6059	24.9755	32.4386	36.1776	31.6696	35.7642	31.5157	28.1455	38.652	48.3063	41.7495	46.195	37.9977	33.7858	33.2341	28.331	35.736	32.4918	33.7531	43.9297	37.2334	32.005	31.03	35.3732	34.7131	34.4561	39.0431	26.5115	33.8379	37.8147	26.2436	25.6123	36.3153	34.9881	33.0077	38.4535	36.31	40.1191	38.0465
AT1G09630	22.874	26.1558	12.5493	18.1663	22.3722	19.5543	26.9043	23.8358	25.7257	21.585	26.3519	21.1805	19.482	21.0917	13.5155	13.6831	19.6047	17.8861	15.0869	17.2592	17.198	24.006	17.6478	12.5701	18.3736	13.2591	12.7285	15.7873	15.4573	14.8425	15.9646	13.0545	6.82851	17.1505	14.0758	9.9592	19.57	10.9971	11.6693	12.3568	9.63589	10.7581	10.9742	12.3622	9.23923	12.6739	18.9297	10.0733	12.0876
AT1G09640	84.7231	80.031	105.326	106.283	108.154	95.7927	98.0155	106.31	96.9127	88.4491	110.605	92.8568	141.397	152.084	149.056	182.177	171.513	140.134	168.457	182.459	174.845	181.14	166.371	185.073	183.35	174.581	134.93	171.985	175.588	182.1	168.088	171.412	134.158	166.493	212.621	204.658	218.264	175.25	165.476	169.493	125.953	167.528	180.615	188.959	163.469	175.852	193.249	201.621	198.074
AT1G09645	22.1868	20.8433	31.8737	25.8683	24.6489	21.7986	21.7514	19.7807	22.6519	20.0557	32.08	15.6111	26.7827	26.178	28.6087	18.5224	32.5897	15.2782	19.3274	13.871	14.9868	11.6902	22.4706	17.6149	30.7518	10.5333	20.2507	23.094	21.056	13.237	21.4143	17.1838	17.6749	11.3266	30.0199	15.3219	28.5999	6.23901	16.7027	18.314	17.2793	8.66384	26.3237	8.22929	24.5066	19.5315	32.3848	12.7598	29.0251
AT1G09660	18.3287	18.0116	11.5491	17.2281	15.5316	17.2374	20.6181	12.8079	10.9846	12.0749	14.8672	13.9477	21.2129	15.4964	16.5287	17.6579	13.8913	14.2196	22.7657	24.0402	23.5702	21.3223	20.4303	18.3089	9.28022	22.1797	19.6117	17.8771	26.8581	20.3159	18.2046	22.5297	21.5823	23.4391	11.8265	17.4902	13.9986	19.0612	17.6822	16.4645	14.8741	12.0439	12.8637	23.525	18.14	19.9587	21.5409	21.2295	9.87985
AT1G09690	199.858	178.285	244.744	240.969	251.553	212.561	210.174	307.752	163.732	200.434	200.759	158.173	260.884	284.5	243.508	313.522	245.066	257.211	259.103	345.187	304.097	335.395	190.288	248.263	229.784	296.11	150.762	188.066	321.526	326.221	246.303	276.084	225.737	302.37	259.258	289.081	370.418	409.213	230.934	294.527	182.683	303.393	285.564	446.121	196.077	271.935	257.212	285.168	243.395
AT1G09700	5.62724	6.94289	10.2388	5.14646	7.82217	5.46868	8.44232	8.0356	6.95899	5.55037	9.35832	4.09834	9.88299	8.4636	10.7753	9.42589	11.9273	6.72702	15.6757	13.6799	13.2066	11.0893	20.5693	10.8462	18.1377	9.57431	16.1637	10.5944	16.4069	12.2147	12.7758	10.206	14.3965	9.75713	15.0349	9.25337	15.7287	7.42798	11.9908	11.2434	11.7288	6.29565	13.5261	5.61064	11.7527	12.814	16.6888	10.018	15.1861
AT1G09710	3.72571	3.94868	2.2274	1.85567	2.22408	1.72894	3.59783	2.33402	1.65492	1.34432	2.35999	2.06657	2.8088	2.56181	3.78878	2.04236	1.70468	2.95979	3.27423	3.04743	1.35847	1.41749	4.82527	1.50068	1.43672	1.09737	1.87452	2.87869	2.59017	2.71309	1.65493	1.30208	5.36876	2.26155	3.22161	1.66838	3.11548	0.745631	2.1605	2.75186	2.82056	1.32537	1.95709	1.34752	2.5701	2.98241	2.65275	2.98164	2.24209
AT1G09730	12.5284	10.5919	12.0871	12.1922	10.8739	5.52259	14.2995	9.92709	13.3483	7.48823	10.3248	3.78182	10.8307	9.33664	12.3591	7.10888	10.4749	7.07891	12.9792	9.19539	9.8184	5.75581	16.1485	4.63444	18.5821	2.2247	12.7114	6.77866	9.57755	5.18851	9.43882	3.72076	9.18337	2.7012	14.7427	2.78914	11.9765	1.53767	10.1725	7.16658	9.51506	3.04949	13.1134	1.93856	10.8645	6.31366	11.2514	3.82845	13.3741
AT1G09740	6.63902	6.20635	5.50616	9.88306	6.0256	7.18796	5.99648	4.70852	3.76231	3.01211	3.75898	10.0823	4.41048	8.26572	8.13198	4.29931	6.36575	5.62945	2.15194	3.04208	2.72872	3.52334	4.72591	8.15501	1.82364	1.8261	2.84729	5.05684	1.478	2.83924	2.17877	3.9903	2.55351	4.40008	3.45684	2.99587	1.90456	4.0084	3.46506	4.64913	3.5689	5.66992	2.79013	2.48854	1.66894	4.05955	4.10726	3.1372	3.08572
AT1G09750	67.297	58.771	33.6802	51.061	52.8995	54.2345	56.3999	41.5152	22.1541	25.9803	24.5907	32.4805	21.2318	17.6383	10.4412	15.0316	11.7956	22.2905	25.5276	37.4509	22.5084	32.5035	6.38652	9.56514	1.4532	14.115	12.3995	7.66221	24.106	27.6939	8.13537	10.1075	3.38679	11.5486	4.2511	5.47137	5.60085	13.7164	10.4374	10.2287	4.60542	4.95356	6.10796	17.6494	6.18955	12.4429	5.84525	8.25373	2.01738
AT1G09760	21.7277	22.8106	18.5714	24.083	17.9895	15.0087	23.5216	19.9658	19.7085	18.5737	20.9198	14.0197	30.9616	36.8504	25.7295	21.7047	26.323	25.6033	28.0198	36.8383	21.5022	31.5115	31.1161	21.1898	22.7221	14.4949	21.1779	19.423	27.1268	31.7877	25.5	19.3573	26.389	24.7056	25.5403	19.3718	33.2692	16.9185	26.8992	25.6701	18.9385	13.2103	25.6831	17.1409	27.3396	21.2448	24.113	18.3983	29.3231
AT1G09770	47.7041	47.3072	36.5946	43.5635	34.6494	30.3429	46.313	32.8618	34.999	32.5672	42.7744	33.9198	35.6148	37.8663	41.32	29.0428	33.2994	28.2303	36.589	34.3005	36.2613	34.0787	46.5721	27.4476	44.6208	17.8034	36.9432	33.1445	33.9599	28.3928	37.5947	22.1743	31.2297	23.0213	42.8767	19.3316	41.5647	11.123	28.2719	21.432	27.8279	21.2058	36.6565	15.3497	31.2668	27.0223	35.7354	25.4159	42.566
AT1G09780	45.0811	60.6175	49.9426	48.304	59.4601	53.0823	81.2043	80.282	81.7233	72.6873	83.5189	80.3049	98.8685	113.348	83.1915	99.7261	78.1692	80.718	146.537	108.507	109.06	154.097	109.227	186.363	121.687	162.634	92.7726	110.722	95.5965	107.646	91.6861	132.703	47.2032	99.6493	106.66	107.421	114.039	84.5973	84.6852	107.123	78.2036	82.4004	141.417	111.624	94.1695	128.155	94.2285	79.4854	74.3529
AT1G09794	5.03911	4.33358	8.65347	5.70275	3.22029	5.14348	7.7199	8.06462	10.3607	6.62941	4.70945	7.14573	12.125	8.64566	13.5152	12.416	10.9364	10.023	4.84391	6.82928	4.94202	10.2227	10.949	8.66525	15.4033	5.98587	8.92889	10.0573	2.71736	3.35995	6.81784	8.29247	4.94318	9.01674	20.4154	11.3677	8.02768	12.1999	7.02885	6.27988	14.7063	10.3374	6.35367	4.74318	10.6295	8.35547	8.80905	9.05266	12.2651
AT1G09795	95.1426	92.453	84.498	90.6023	78.7568	105.831	79.7756	91.0933	83.2033	105.226	95.7754	105.687	82.3244	102.499	87.9139	104.989	98.3833	108.969	95.123	113.407	102.437	131.4	128.219	154.974	123.555	172.355	99.9879	144.109	104.795	121.844	108.531	178.716	134.329	146.521	139.391	181.239	126.097	162.959	112.131	128.714	132.329	184.551	142.171	161.909	117.218	127.839	115.75	171.305	132.665
AT1G09800	1.10057	1.74901	1.66168	1.49516	2.516	0.74235	2.78463	1.31061	0.69608	0.918517	1.85062	0.370263	2.03736	2.12223	3.39592	1.18289	1.64477	1.80847	2.17107	3.11368	2.06781	2.49071	2.66914	1.93345	1.18609	0.857025	1.86162	1.11776	3.22209	1.96934	4.03416	1.21691	2.24776	2.65819	1.50115	0.6906	2.75331	1.16528	1.9057	2.36974	1.02145	0.800614	1.3274	1.92786	2.03499	1.78697	2.43689	1.10048	1.62221
AT1G09810	6.17491	6.24323	5.47066	4.11142	6.36187	4.45363	7.58614	5.44736	5.11356	3.48468	8.75017	2.18834	8.32677	6.54615	7.06316	4.25241	5.80973	2.84831	12.4753	11.7878	11.8494	8.09503	10.8132	3.569	5.26363	1.91598	10.185	3.70377	11.7164	6.25232	9.78613	3.7283	8.19418	3.45298	6.00835	2.84979	6.41344	1.19552	7.42892	4.79209	6.92209	2.07347	4.07217	0.789164	10.0092	5.22468	10.8171	3.5896	7.12195
AT1G09815	15.1186	15.7553	15.5379	15.3653	12.2126	11.4677	15.0316	15.5875	13.5464	15.067	15.9159	19.4389	20.2803	19.9447	16.1695	18.8462	20.3539	17.8644	13.7384	11.5483	16.7688	14.2037	13.1079	17.1614	24.4758	12.0961	9.20444	18.2505	12.6248	12.2001	19.538	16.4659	12.9755	11.7268	28.9084	16.4026	29.325	9.77735	11.219	9.64411	19.7082	13.6048	23.965	11.1864	23.4805	12.9841	21.4022	13.7496	24.7943
AT1G09820	3.46861	1.78636	2.1127	0.992032	2.4336	0.774828	3.3419	1.23945	2.31095	1.58397	3.39147	0.411705	3.652	1.55582	3.17184	0.374753	1.00852	0.850157	3.75383	0.953378	3.95727	0.509296	3.3948	0.739266	1.74529	0.171905	2.3283	0.227005	3.3165	0.463977	3.84845	0.375905	2.42813	0.428905	1.49	0.0882232	4.20168	0.353902	3.1595	0.44619	2.30586	0.0915696	2.44425	0	2.25613	0.487729	2.56216	0.32425	1.90718
AT1G09830	13.6321	14.3518	12.766	18.6715	18.2528	17.9346	19.4963	26.319	13.4282	18.6413	15.1444	17.1015	24.1877	25.6259	18.9847	24.3004	19.7162	21.7489	22.1855	31.0111	21.1357	26.8484	26.3885	28.6986	18.4854	19.7	19.5841	18.8364	29.1932	25.5439	22.6016	26.5036	21.2916	23.0423	19.4217	28.2789	25.6445	33.1121	18.957	28.4466	22.1284	20.3556	23.9677	35.2405	16.7912	29.4284	26.5676	23.9464	18.6897
AT1G09840	26.0536	25.656	25.5772	21.941	26.6472	22.004	27.7845	23.7536	29.974	35.8401	29.2747	28.1056	25.7287	26.4151	25.2162	22.3672	28.0958	26.7133	26.854	28.2121	29.3324	32.6484	30.3756	33.2768	25.8597	32.1895	34.4171	44.3693	28.4174	30.0574	31.9076	32.8122	30.4451	30.1329	31.9244	27.2436	27.473	22.4325	21.6384	19.899	35.9879	20.1642	29.08	22.5468	24.1939	29.3421	24.6628	32.2407	32.0549
AT1G09850	23.0598	20.6661	25.0574	29.3946	17.1167	19.8939	24.2668	23.5819	23.7487	25.0874	21.6689	21.9693	34.4936	38.6487	42.5418	41.7349	32.7237	32.9971	24.8835	27.7724	29.7235	23.271	47.7941	34.5815	29.5734	33.3411	28.5104	43.1519	22.6659	31.9026	27.5728	46.2579	36.7796	31.3264	32.5823	41.9634	30.8168	33.2655	29.3632	27.8441	31.4323	32.3187	28.7139	22.4023	34.6036	32.6993	37.2069	43.5716	33.0457
AT1G09870	10.5945	12.3862	16.7599	16.0609	17.9874	13.4261	11.5339	12.0889	15.9896	13.241	18.8608	11.8477	12.9114	12.239	17.2985	11.2377	19.1634	12.6445	22.8806	14.6079	28.98	15.6135	17.773	17.0251	21.7136	12.3872	26.6416	20.7458	34.094	14.4327	27.5634	14.541	30.7819	15.9013	27.2095	14.5504	23.5993	10.3204	19.3989	12.9062	30.7163	9.54791	27.788	9.64952	25.6633	14.3227	28.1374	16.8315	31.9179
AT1G09890	1.21452	2.13719	1.17464	1.48023	2.42933	1.57438	1.07972	2.1528	3.23695	2.33235	1.4825	1.26399	1.42278	1.41061	1.22261	1.69243	0.347208	2.11456	1.11108	1.46574	2.20038	1.81385	0.258023	1.69726	1.27773	0.744429	0.952552	0.357597	1.96798	2.20026	1.29576	1.20091	0.633673	1.72448	0.282646	1.01815	2.26976	0.746847	1.26163	1.53137	0.469284	1.33872	1.41112	0.279754	0.433779	0.511564	0.888405	0.428711	0.98066
AT1G09900	14.8336	11.7829	11.393	7.28122	11.1503	7.04614	20.1166	16.4502	11.1606	6.78352	12.0889	5.20258	15.873	10.9796	11.6724	7.10797	5.32261	8.22808	13.7156	14.9955	11.2209	10.7564	20.7171	3.26046	6.685	2.90648	10.8653	5.95676	14.3272	9.50502	9.95866	5.1531	8.23079	7.59436	8.62358	5.61033	14.9827	2.17651	12.3142	6.92246	8.49786	2.76095	7.62056	3.31843	13.7685	8.34079	11.1371	5.7683	9.15636
AT1G09910	9.37432	9.86608	6.95837	8.87486	4.37461	7.08573	9.39143	4.73943	6.4309	6.67547	7.15772	7.23971	6.39946	8.1014	7.98252	5.33889	6.54784	7.29862	6.21874	5.36771	4.82058	6.62347	7.42625	5.0884	4.00345	2.69236	6.31136	8.14972	4.56841	3.65344	5.82542	7.1974	5.7623	5.84631	5.0874	5.3145	4.90671	2.7231	5.03676	5.00585	8.221	4.39269	6.20681	3.64995	7.3107	6.77793	6.83486	5.72241	9.99249
AT1G09920	36.8998	27.7125	40.3408	23.6788	22.0506	22.2574	28.5857	23.8745	44.871	32.4315	33.2071	24.7454	34.6805	32.8973	30.8226	20.4235	31.9931	24.2788	32.2481	28.436	30.089	30.0879	49.8299	26.4252	51.6819	13.2139	41.3007	34.9985	27.9081	23.2123	26.9809	18.9744	25.2242	16.7468	50.8152	13.8545	36.677	4.53292	30.4968	26.5533	37.1338	16.6063	38.8236	6.37	29.751	22.4113	29.1446	14.2622	38.897
AT1G09932	3.50946	3.64443	92.6927	19.3774	118.474	7.54025	6.23602	3.73119	61.2476	11.4361	42.2505	3.97891	6.77067	8.18824	44.254	4.49025	260.611	6.71081	25.7608	1.98526	188.664	12.1602	32.07	31.564	179.563	7.24042	52.1141	25.1838	94.5775	6.28195	105.824	4.92041	56.4544	1.91705	85.9939	15.6082	125.418	3.56716	23.5027	2.85357	70.4623	4.60383	92.0523	3.14548	81.5895	7.09645	277.764	9.95365	92.5275
AT1G09940	18.7844	14.1351	116.599	25.998	184.022	11.7478	23.7222	16.2975	137.549	12.2379	86.6336	3.9728	14.3398	6.36635	79.7498	6.5713	138.444	10.314	37.0471	6.32272	116.449	5.44013	10.0741	7.16725	113.772	2.49743	88.2023	20.872	107.693	3.80936	112.606	2.7995	137.423	3.42537	102.015	10.1578	36.4103	0.878277	48.9884	3.29817	179.528	7.36252	95.4999	2.30058	86.8932	4.30276	146.614	5.0856	137.915
AT1G09950	24.4457	5.33592	159.804	16.1295	235.059	7.74537	18.8686	3.22053	116.823	1.87246	172.302	1.01243	16.5366	1.56745	129.244	3.0653	113.41	1.84988	112.44	5.35362	237.23	2.45969	1.38772	2.71957	20.0415	0.126808	244.712	18.0066	334.502	0.905667	147.886	1.82536	185.959	0.490747	79.4517	3.72105	25.6164	0	83.78	1.76682	152.365	3.54831	72.7692	0.195927	224.624	1.66012	99.1687	1.61901	39.265
AT1G09960	1.18557	1.94102	2.34866	1.14771	2.51255	0.801615	2.11841	1.70413	1.78547	0.962223	2.1458	0.851061	1.52427	1.65585	2.58515	1.3108	2.63195	1.29364	1.5773	0.243073	2.49035	0.47534	1.5252	0.100569	3.57379	0.307015	2.36695	0.387255	2.52456	0.546812	3.84355	0.366044	4.11013	0.563859	3.18546	0.719483	3.30193	0.610372	2.31769	0.89911	3.26701	0.7103	2.93058	0.491323	1.90077	0.482345	3.36075	0.896837	4.97322
AT1G09970	30.2829	39.3424	167.176	103.317	283.379	44.3787	64.865	117.136	283.948	120.896	222.814	43.5405	77.459	65.3731	174.529	72.1512	236.294	64.1883	54.5024	19.7213	161.647	30.3087	94.9121	96.7714	581.004	62.712	147.792	119.83	133.231	37.533	242.028	67.8675	269.352	37.7818	309.705	85.262	289.521	26.6469	129.137	49.5998	354.967	80.1705	428.957	18.902	187.88	43.702	290.179	89.276	605.936
AT1G09980	10.3629	9.24088	9.55902	10.1229	12.6589	6.95448	11.9534	10.4809	15.6553	10.3851	14.4873	7.9951	10.9973	12.7334	12.57	8.76613	13.8454	9.92881	10.8753	7.65614	11.9647	7.29752	10.4325	7.79039	18.329	3.51521	11.1659	6.66009	12.0172	6.64275	13.6387	5.71719	12.7382	4.72808	13.8878	4.67435	17.2135	2.77621	10.1463	6.40011	11.8057	3.64017	16.4732	2.96945	13.5396	7.30632	13.0934	5.13461	18.6409
AT1G09995	6.10978	5.54782	12.2024	9.74329	14.7764	10.5813	4.56388	9.56077	15.4448	8.67754	12.4024	3.65979	8.01246	4.12843	10.7002	6.47349	13.6598	4.41353	10.4603	5.10639	19.389	10.1981	7.22655	7.19332	14.0628	4.18301	14.3283	9.50075	20.5493	8.42959	27.3701	5.35639	23.6867	2.52712	16.082	4.67174	26.9167	2.82533	7.89242	4.55877	23.9174	1.31354	25.2793	1.72838	17.6025	6.71904	18.1335	2.79455	17.5971
AT1G10020	37.9529	7.06731	18.3616	4.56141	18.233	1.71903	6.96916	1.65974	7.26138	0.384901	22.1239	0.520126	3.58645	1.25176	13.3123	0.298572	18.1007	0.922655	7.86853	0.996736	25.5971	0.611361	3.93218	0.311766	9.6251	0	15.8006	1.13098	14.4662	0.11205	23.6627	0	25.7168	0.164164	13.3431	0.715485	4.4949	0	8.61498	0.492568	15.4602	0.464258	7.15743	0	18.0948	0.121508	14.4994	0.242206	24.7332
AT1G10030	8.94933	12.209	11.3018	9.71509	10.1641	11.7278	7.17756	12.4458	8.31633	10.6107	11.1313	10.329	7.7426	14.6245	8.79406	9.2071	7.78312	12.1017	15.2716	13.1219	8.62712	13.8561	8.65489	6.97461	3.60203	10.077	8.98218	9.49229	14.1533	12.3449	6.41988	7.81463	8.61486	12.7227	10.7223	7.5365	7.69203	9.68075	7.26239	10.6475	7.28206	4.00135	8.90184	9.83818	7.75279	12.1915	5.00873	3.1098	3.77984
AT1G10040	0.788651	0.887856	1.60033	1.41742	1.65761	1.16923	2.17522	0.660365	1.25854	1.11975	2.29899	1.02456	1.03195	0.494871	1.39471	0.252789	3.04581	0.460249	1.73727	1.1298	1.00943	0.851864	1.67779	2.35314	3.9484	0.306516	1.55161	2.38986	1.96759	0.739407	3.1369	1.52299	1.94653	1.02549	2.71342	0.535978	2.58816	0.144048	0.534814	1.21451	1.24516	0.886167	2.16108	0.461866	2.24532	1.1944	1.71672	0.670675	5.21256
AT1G10050	4.67433	2.9823	5.12581	5.17883	6.10676	2.94221	4.65307	2.6067	4.72885	2.66683	5.22541	3.34335	3.66793	4.04573	3.93246	2.1613	7.76851	2.84704	6.67902	6.69117	8.97443	4.70935	7.87877	5.31456	10.4099	1.76021	9.84737	6.81562	8.23378	5.47946	8.44592	3.01888	8.4289	1.97258	8.59088	2.08203	7.02933	1.4037	5.7457	5.53267	8.45855	2.38235	5.02389	1.09654	7.23922	6.32029	10.9131	4.64949	9.51627
AT1G10060	13.8356	13.3553	11.4542	10.2746	15.0992	9.52059	15.2696	10.1179	12.6258	9.23189	11.6917	7.46309	9.45609	14.408	8.06625	5.91121	12.4992	11.6862	7.67345	7.64916	9.31103	8.10056	7.75575	6.94432	9.14227	4.12721	6.19897	5.6894	12.378	7.06511	14.1579	4.92247	8.03487	4.54044	14.2276	3.95691	8.64013	1.42102	8.78163	6.17823	5.3298	5.99773	4.63253	1.4491	6.72885	5.15663	6.20906	6.08814	9.9709
AT1G10090	34.7799	28.1072	52.3901	38.6155	65.1689	25.7039	29.2705	29.5707	81.3775	29.1022	60.6346	21.2312	66.5769	65.2949	88.821	45.4985	89.5467	37.4879	49.5631	17.0984	88.0868	24.6279	53.9759	24.6577	125.013	15.8871	85.3763	36.6594	80.1238	21.5325	113.282	18.0273	92.4012	13.1053	134.577	29.9251	90.0262	8.17008	60.1223	21.6764	150.679	20.6222	122.964	7.71848	99.8556	17.021	82.9782	19.3901	133.255
AT1G10095	4.39823	2.92691	3.37309	2.52931	2.22935	1.67896	3.6029	1.81411	4.31817	2.1789	2.85411	1.32072	5.11766	4.52522	5.05612	2.89739	3.79624	1.51174	2.46796	1.40083	1.714	0.789282	4.3692	0.394863	3.92746	0.240048	3.26916	0.452696	1.39402	0.431689	2.20425	0.50442	2.15767	0.746023	4.11824	0.357538	2.5305	0.321444	4.95208	1.49001	3.77692	0.366705	2.0685	0.180371	2.6035	0.442257	2.90908	0.232926	5.35682
AT1G10120	14.3268	6.65399	6.16351	3.00935	8.80206	6.16846	9.99835	8.51327	4.64811	3.96373	11.999	3.52589	2.70363	2.70391	4.56278	1.48391	5.43335	1.44475	4.00943	2.91547	3.79636	1.11312	7.27976	1.51322	9.34364	1.36265	5.127	2.30066	5.92816	2.25523	9.84557	1.73905	4.43222	1.83015	5.4603	1.23077	9.4238	0.757271	4.04683	2.39238	7.11057	2.32032	10.6281	0.999001	4.39177	2.25019	4.28207	2.69815	12.2089
AT1G10130	14.5122	13.6223	10.4474	15.4129	14.3095	13.083	13.2364	13.1425	12.5363	13.0888	15.5963	11.379	11.8868	12.6016	10.7904	9.04793	12.4599	11.3971	19.2145	19.1031	20.4845	21.7879	17.8046	17.0365	12.2902	14.8009	21.502	16.0596	19.4026	16.807	14.3443	14.9923	13.3652	17.0252	12.5603	11.5698	13.3052	11.1629	12.7504	13.6219	13.5125	10.1057	15.0405	12.8921	15.1311	15.8121	15.5906	13.8314	15.063
AT1G10140	6.4303	4.25639	3.55746	6.34005	1.85857	1.64561	3.70742	1.65931	3.85617	3.71062	3.0276	1.25483	5.69626	7.16316	7.70215	9.4451	7.43565	3.04136	0.689936	0.92682	1.11786	0.930755	3.31889	1.50079	1.90819	0.157234	0.868956	1.7224	0.183722	0	1.58772	0.646141	2.58032	0.201358	1.70132	1.08134	0.714784	0	1.09144	1.16482	1.26949	0.774219	2.43483	0.474339	3.88489	0.286208	3.00739	1.37503	2.63206
AT1G10150	22.1012	10.8288	6.16514	4.90656	5.46772	2.9536	8.42368	2.24684	8.61427	1.4664	29.5409	0.997724	18.5134	8.37009	26.8735	3.06484	12.8294	3.31677	2.54687	2.68634	5.63426	0	6.98212	0	9.22474	0.347415	10.0038	1.21212	9.64242	0.203824	9.47972	0.671377	4.14655	0.28245	2.64833	0.70892	6.71667	0.31315	3.20304	0.59598	2.48497	0.369667	4.63091	0.173701	7.43256	0.427271	4.52346	0.848837	8.89052
AT1G10170	8.3847	6.21604	4.99399	5.92564	5.85261	2.02983	10.0785	4.33234	7.7023	2.89488	5.76329	1.81177	9.02303	5.61235	9.25088	3.36901	9.48358	5.02458	14.0542	5.31191	7.39913	1.61073	68.5089	2.07666	21.6811	0.459259	7.42395	3.85286	8.23227	2.34704	8.99866	3.16962	13.2077	1.28565	17.8456	1.1457	18.4707	0.298274	8.59562	4.44266	20.8583	2.64062	17.35	0.290414	15.8084	7.75708	9.93643	2.33072	12.4365
AT1G10180	8.77344	7.5131	6.86692	6.08552	7.86524	5.56957	9.62984	7.91734	9.16945	6.05091	10.368	6.97027	6.92187	6.79961	6.73696	4.91908	6.833	5.27591	7.78877	6.2423	7.96217	5.78209	9.62081	3.51761	5.29255	2.41952	7.5495	3.14909	7.28218	4.37552	6.92142	3.39509	6.68492	3.55546	4.93136	2.16311	5.51131	0.635025	6.53081	3.68506	6.54475	1.99121	5.74377	1.68514	4.47441	5.21792	5.36355	2.89262	8.18189
AT1G10200	99.5057	104.618	153.657	90.7453	62.0319	92.245	95.0747	67.8677	60.7783	64.9629	89.36	103.521	78.8098	94.8206	89.7949	63.5453	74.4999	87.3294	65.321	62.5987	45.0001	64.1398	89.9299	73.3756	33.8749	74.9135	63.2896	59.7801	62.1141	57.2238	45.307	78.6521	47.132	89.9108	53.4464	74.8181	55.6334	84.0445	54.2611	64.3359	44.3237	63.3086	48.816	83.3146	62.4984	80.7106	54.9338	77.8611	46.4411
AT1G10210	4.0963	1.42208	1.76135	1.15245	1.61735	0.635727	3.1414	1.51379	2.00282	1.42762	2.60746	0.282438	3.69461	3.1757	2.26997	1.09553	3.78363	0.743562	2.45775	0.820003	1.84014	0	7.39248	0.848928	5.30576	0.237316	3.09238	0.749059	3.11346	0.215743	4.28987	0.161014	1.74454	0.289469	4.61272	0.689247	7.25202	0.466415	0.688005	0.868931	4.2356	0.356489	5.31378	0	2.0636	1.26143	2.36079	0.288759	3.80758
AT1G10230	6.84238	3.62125	6.95792	5.50409	8.11169	5.47863	11.4092	5.79242	4.65831	7.2784	10.3111	3.66824	9.81246	9.89426	8.38307	14.0721	14.6403	8.05013	16.892	42.8821	19.7853	33.6182	32.2535	8.67278	47.4855	7.47283	17.0222	18.1822	18.5048	22.8675	20.4528	9.65632	18.938	4.72946	53.973	7.57129	31.1994	7.16142	32.5241	42.9299	16.703	11.6695	32.866	3.42574	20.7169	19.5693	19.9056	9.45993	26.2582
AT1G10240	5.37651	4.41999	1.96211	2.55868	2.38897	1.99166	5.38153	2.54089	2.01481	1.68945	2.3997	1.51146	2.89936	2.43257	3.04478	1.27514	2.64309	1.23103	4.79611	3.95295	4.2448	2.51623	7.22484	0.638854	4.63521	0.705436	3.73803	3.00044	3.38015	1.07916	2.0367	0.893013	4.23134	0.873643	6.21513	1.08467	4.60883	0.940469	4.30604	3.83167	3.64838	1.16943	4.2433	1.14134	3.82677	2.3418	3.45872	1.68391	2.57562
AT1G10270	1.27804	1.18318	1.30285	1.48826	1.32276	0.394514	3.1222	3.07431	2.56234	1.919	1.69273	1.04638	7.41297	6.78082	6.51716	6.1037	4.60917	3.32786	4.50512	5.18973	5.63445	3.80463	8.62272	1.81639	10.9107	0.897799	4.21133	2.50378	5.51533	4.37584	7.37654	1.81033	7.94043	1.85737	8.90723	1.73075	10.1495	0.719997	4.52014	2.12248	6.80535	1.13987	9.37174	0.866099	4.90092	2.58407	8.84356	3.36718	12.7367
AT1G10280	3.59068	3.32053	2.86427	3.10831	1.98559	1.64509	5.87308	1.71181	3.90128	1.93024	1.57945	0.671674	4.91366	1.60254	3.38228	2.79141	4.78809	2.12212	6.25441	3.98353	1.82221	4.01483	6.52833	4.12824	7.57512	2.37723	4.86526	2.49112	2.76419	2.76739	2.61603	3.58789	1.9686	1.28153	4.49527	1.00529	5.0113	1.04629	4.21649	3.09004	3.22089	1.88408	5.43364	0.819452	4.11297	3.32246	4.10969	2.07441	2.80745
AT1G10290	20.4124	22.1891	19.1571	27.5414	24.0467	25.0168	26.899	21.5982	27.571	22.6695	26.3724	25.5749	24.4305	24.8812	27.2149	21.0452	28.7636	27.1957	28.8161	29.5067	27.9464	31.7161	28.5995	38.0336	42.4997	23.2943	32.5327	31.7556	22.795	31.0375	25.2191	29.1272	18.282	24.3013	34.8661	25.0587	38.8758	17.8691	20.187	20.5097	22.0205	21.3888	35.1284	23.7635	24.6803	27.1148	27.9371	27.6349	31.5785
AT1G10310	18.6271	21.6301	21.8778	22.0663	21.6238	21.1153	20.8546	19.7296	20.1116	26.4569	16.7892	26.3145	21.9367	26.3534	22.1252	22.6576	23.9887	27.0542	23.1863	26.3893	18.2103	28.0079	29.0679	32.1667	27.8687	27.9607	23.5683	29.5314	29.0702	24.9969	24.287	29.4883	21.3713	30.4138	27.5098	24.0276	23.5168	31.0446	22.5241	20.3404	26.5783	28.2201	21.8026	30.1999	22.9108	22.2533	20.0488	27.4181	21.8627
AT1G10320	9.0003	9.43173	9.79152	6.29211	6.91544	3.84842	11.9288	6.60008	8.09289	4.86502	7.38103	3.36825	9.97381	8.04356	10.7406	5.74612	5.13889	4.0185	6.85811	5.293	7.01782	2.54438	10.542	1.17951	11.7283	0.917017	5.07186	3.32435	7.12975	1.21785	7.09426	1.68424	5.77171	2.17848	6.55926	1.18216	8.59102	0.416259	6.21819	4.03964	7.42205	3.98406	8.63706	1.15969	6.97851	2.97939	5.54178	1.15758	7.93545
AT1G10330	0.7309	0.390599	0.651341	0.398957	1.44568	0.0965215	0.645168	0.423142	1.10287	0.345567	1.15883	0.229197	1.15602	0.822938	0.778358	0.526486	1.89569	0.244001	1.28902	0.356214	0.58245	0.702588	2.22626	0	1.41412	0	0.962069	0.155643	0.850372	0	1.22435	0.686675	1.49717	0	2.41962	0.486467	2.29337	0	0.622794	0.153637	1.04051	0	2.53521	0	0.444659	0.66887	0.337545	0	1.39838
AT1G10340	1.08514	0.640338	19.9341	10.5206	17.2957	3.27373	4.51518	0.412665	14.5446	0.929334	11.1001	0.706862	3.55158	0.863415	12.5846	0.185833	61.6039	0.946786	13.9908	0.693828	25.5263	0.408968	1.33054	2.22654	13.7313	0	20.3269	5.77939	18.5331	1.11373	20.2721	0.805835	10.7207	0.199701	8.76967	1.08397	7.50898	0.108192	4.05466	0.361692	10.7111	0.588202	5.86714	0.120729	23.8512	1.79368	58.6387	0.548109	13.5036
AT1G10350	9.19078	5.67041	10.4127	4.07198	10.7973	1.88023	10.739	5.10029	12.2024	4.17252	12.054	0.832154	12.7009	8.00734	9.69043	2.44912	9.01572	2.11018	11.8997	1.65255	12.9316	0.960998	13.9126	0.564578	18.5677	0.246514	14.8622	2.76684	13.4176	0.437819	19.0467	0.492366	17.758	0.421999	14.7762	1.54649	13.3334	0	10.5053	1.63171	18.5909	1.24397	14.621	0	15.3582	1.90273	15.9987	0.631271	18.1242
AT1G10360	112.9	118.385	95.4391	106.308	73.6394	87.0804	91.2207	71.5452	73.9008	87.3754	81.8272	84.0697	91.3523	91.0299	68.6067	83.9796	51.1154	80.1108	89.1322	81.3698	66.1858	63.6239	82.4378	84.6803	113.357	76.1338	66.3443	82.1116	62.0862	48.7038	51.443	60.7055	76.2603	61.3489	47.8464	58.8377	56.4884	43.6025	61.6222	76.1608	90.7128	58.0294	80.4496	49.2976	71.9314	85.7575	47.0675	66.7109	59.0394
AT1G10370	35.5173	35.039	45.504	23.0377	64.7006	44.202	41.1775	69.8064	279.78	104.4	84.5745	165.213	126.544	215.029	119.647	182.712	511.33	269.565	173.135	201.483	350.565	336.236	152.351	539.576	1245.42	282.068	352.526	387.136	179.453	287.859	587.705	357.999	377.787	234.622	1627.64	651.662	912.361	204.105	560.585	270.669	664.748	1028.02	1098.98	147.364	512.377	162.344	585.221	328.865	585.94
AT1G10380	6.53833	5.95076	2.41865	2.88743	5.75816	6.72807	6.36122	4.97245	3.94173	5.27304	4.9468	5.76731	6.78335	5.69456	3.72063	4.29747	3.74768	6.49736	10.5319	14.515	5.73721	11.3264	10.0491	9.29152	3.43071	7.10091	8.67203	11.3228	10.4342	11.7371	4.18848	12.0747	13.6536	10.1279	4.99945	5.37602	7.27408	12.5947	10.2412	17.6641	7.61798	12.2087	6.53575	12.4778	11.6107	15.1619	9.60204	15.6009	8.81504
AT1G10390	16.1785	16.8885	13.0894	17.3144	15.1219	14.4556	19.7963	14.3864	17.462	16.0083	17.5008	16.6912	17.2394	20.7014	20.7189	20.9251	22.5091	18.9811	19.105	21.4499	21.5094	19.5649	23.849	23.5455	27.9115	14.6894	22.8232	22.1879	21.2983	19.8299	22.9332	17.0637	20.7565	18.4122	27.1317	15.1295	26.672	11.5381	17.3923	16.0789	18.3862	16.0347	23.7181	16.1821	19.7329	17.7542	23.579	22.6373	27.0077
AT1G10410	15.332	13.2787	31.8169	14.4709	41.3495	13.8001	25.8436	33.2546	84.4814	34.2517	36.1084	17.0825	17.8877	19.2335	26.4097	12.9954	43.4435	26.1194	34.0401	24.0296	62.5562	21.5043	73.5017	16.2601	182.845	7.8863	60.289	40.6628	45.6589	12.0132	92.6984	14.3857	87.4172	9.97604	188.912	21.6101	117.755	3.58633	50.7769	17.8172	192.333	13.8761	160.64	4.4245	70.3065	13.7813	94.9657	19.3683	223.017
AT1G10430	19.374	18.8613	18.4925	17.391	15.8946	9.01022	29.2834	18.0029	21.4349	17.2656	17.3548	13.967	21.5661	14.8898	20.016	12.8252	19.5288	13.8784	31.2942	21.6078	17.7655	22.7223	34.9188	14.0357	27.9626	8.63838	21.2339	18.4906	14.7149	17.1362	15.421	11.8067	14.7368	11.426	27.2037	11.6349	35.7979	5.24467	21.6057	21.598	23.1282	5.29326	33.8702	5.69847	25.8258	21.3042	18.3969	11.2147	20.4779
AT1G10450	7.22846	7.95099	6.55985	8.97514	7.61574	4.85488	10.5185	6.85827	7.9312	6.20396	7.19642	4.06422	10.2086	13.1341	11.5724	8.77122	11.3805	7.91834	10.0374	9.43393	9.0559	6.13821	11.1125	4.39385	11.177	2.19973	9.81672	7.07973	6.59118	6.99812	9.05813	4.87493	8.17716	4.8962	10.6193	5.34289	15.1937	2.15466	7.04606	4.97688	7.53104	3.65396	8.52879	2.01026	8.94637	4.63689	10.6952	5.41969	11.1339
AT1G10470	161.463	95.5101	72.0003	103.745	79.7629	107.977	111.023	109.204	106.419	100.172	37.0051	47.6701	91.4214	104.283	59.7358	83.2363	61.6157	67.7971	72.5835	79.0235	53.998	66.3123	99.852	47.7372	70.5096	49.8827	56.2265	55.7946	55.0732	73.7164	53.5354	48.1112	17.4872	34.3243	73.9806	38.2474	134.423	31.0333	51.1358	65.5172	52.9322	31.3346	95.3322	25.2627	45.1469	44.6458	56.6515	24.1075	52.8873
AT1G10490	5.12951	4.5103	6.92915	7.90826	10.131	5.84162	7.53898	8.25718	6.58138	5.5673	5.49286	3.03866	16.7352	17.5198	15.0333	15.8659	15.5562	10.9176	14.1781	19.3762	16.1225	15.0713	15.0573	10.1208	12.0932	8.13058	8.67035	6.20016	17.529	17.5918	13.831	7.63499	10.1822	12.3825	11.6043	11.7295	19.2306	9.99006	12.4257	12.061	6.50263	5.20239	12.8893	10.969	10.8377	12.2014	16.4015	9.40668	13.0273
AT1G10500	130.615	152.66	164.77	155.036	106.947	164.136	140.795	160.703	146.599	179.815	147.154	221.514	177.778	191.154	188.758	191.581	190.502	237.225	149.284	140.044	142.403	173.682	270.662	280	201.696	230.307	205.903	337.527	129.521	178.273	169.644	284.745	208.1	226.197	249.889	293.384	172.495	233.635	177.189	209.925	268.496	290.684	158.211	188.85	242.431	228	214.741	271.064	226.667
AT1G10510	30.2337	37.1479	36.0063	34.5945	41.5396	41.0978	37.0222	48.0294	34.9424	43.0952	39.3531	35.6584	34.6524	41.5129	34.1408	41.2349	27.8982	36.1452	39.377	54.5233	39.5974	57.3903	45.1759	44.8866	26.3483	52.0449	28.502	42.2724	41.216	54.2769	36.7086	46.9903	32.647	46.7873	30.9742	43.5871	46.9626	62.517	38.0522	51.5228	39.3485	49.8857	36.2954	63.9583	34.7461	38.0787	37.5168	46.4133	28.543
AT1G10520	0.711255	0.674824	0.698357	0.347937	0.738291	0.422506	0.62244	0.29914	0.365499	0.25443	0.68432	0.341444	0.88865	0.423187	0.89321	0.20753	0.59681	0.376008	1.44545	0.94288	0.510451	0	0.856532	0	0.608536	0.176107	0.870998	0.449452	0.617554	0	1.04394	0	0.370009	0.110256	0.55282	0.446078	0.651168	0.118919	0.614666	0.333752	0.453267	0.183603	0.377195	0.266236	1.14512	0.494496	0.4967	0.336681	0.129572
AT1G10522	26.519	22.4	30.9104	25.655	32.7194	26.4165	25.6505	58.4962	29.2033	25.041	20.6913	14.6946	28.1098	26.7773	21.437	25.4316	17.3838	25.0243	30.4521	54.6203	36.5152	54.2244	27.6232	29.5685	19.373	41.1892	14.0685	14.3756	39.6409	58.7119	21.0815	13.2596	24.9566	37.6253	22.2466	23.942	47.42	50.3022	27.2271	29.4281	18.3344	12.3554	25.489	52.2039	18.6636	17.3231	21.6861	20.4513	16.6893
AT1G10530	0	0.575644	0	0	0	0	0.215578	0.615871	0	0	0.777153	0	1.41081	3.66622	2.14141	3.52685	2.26283	2.2125	0	0.905974	1.12014	0	0.961586	0	2.96937	0	0.528731	0.599983	1.08666	0	0.398046	0	1.65193	0	0.368099	0.922267	0.348793	0.31029	2.42448	0	0.80315	0.241156	0.655688	0	0.856324	0	0.325572	0.580034	3.41746
AT1G10560	17.3838	3.18937	10.5013	1.45017	11.0994	0.148212	11.4869	0.645036	8.49403	0.653762	6.84898	0.119512	14.1675	1.01707	5.37826	0.344137	6.17059	0.5169	7.77034	0.574222	5.98505	0.111337	0.75649	0.0976462	20.8983	0.0570824	9.20557	0.307729	8.31457	0.306709	4.91677	0.170764	9.01147	0.300287	8.07489	1.74403	5.11288	0	10.4722	0.226629	13.4214	3.03858	8.95216	0.637805	10.1404	0	3.05524	0.14851	3.38532
AT1G10570	15.9802	16.5493	12.5354	15.6367	14.0904	12.3397	16.5058	16.3489	16.6454	12.7826	11.4244	11.2383	13.9676	20.5011	16.7819	15.7772	9.05842	12.824	10.6406	10.7596	7.46409	9.37824	17.0121	8.80616	6.97651	5.72519	7.69574	8.12614	9.21651	8.05375	9.25315	7.69973	9.18692	10.3142	8.25225	6.53152	9.16582	5.29532	10.5724	8.54879	10.5917	5.28318	10.2613	4.08309	10.9375	6.70753	9.48657	6.00358	10.9556
AT1G10580	18.3216	16.5314	16.5223	16.3064	15.5459	8.79034	23.1507	22.8968	31.6495	20.522	20.01	14.9325	19.8811	20.9078	25.4723	17.3203	31.935	20.8287	21.5624	24.2453	25.9365	19.1043	30.3675	17.1974	60.8523	5.1529	23.8871	21.5133	20.4725	17.591	35.2522	14.3551	25.4742	12.1217	86.6809	11.5242	56.7249	4.05992	21.9404	14.8746	40.6916	24.4012	54.2417	6.46223	24.4923	13.0292	26.589	12.1173	36.0628
AT1G10585	0.522862	1.47168	5.68884	1.05052	0.946131	0.639017	1.35154	3.42415	19.4555	1.21312	4.1328	2.37216	5.51682	6.13743	44.4395	3.2314	114.159	49.6222	1.19883	0.527775	9.93675	1.02459	4.18013	3.58382	39.1258	0	3.12706	1.0299	1.24052	1.84859	14.7509	1.8653	3.15573	0.992942	167.889	3.17916	40.5415	1.61092	31.9642	0.983657	12.2237	71.6561	23.2524	0	11.4964	0	49.5748	4.96524	5.89712
AT1G10590	76.0591	78.4884	94.283	100.425	97.2431	92.6173	87.2943	98.8931	97.8807	95.1584	101.917	109.358	94.0945	115.895	108.867	104.67	111.174	101.338	111.515	126.782	117.446	145.59	98.6592	147.337	162.877	118.093	106.905	141.205	129.578	129.366	139.499	122.642	98.6442	117.716	159.439	146.382	186.821	109.355	101.306	112.986	117.535	125.974	158.283	106.01	140.459	125.78	147.281	121.338	150.24
AT1G10600	29.3448	32.6011	18.8561	26.74	16.5164	21.1808	28.7067	23.5934	19.2543	23.2856	18.9674	19.0327	23.7815	28.5623	27.8044	17.3391	24.6097	24.2332	22.8482	20.1698	11.9502	19.5449	30.8339	15.7338	15.0848	16.4629	13.9326	24.0705	11.4077	10.3651	17.0915	23.1808	17.3578	13.6402	20.6147	14.6959	18.657	13.6903	20.438	16.0132	14.2886	15.7045	14.9323	17.4237	25.3724	15.7552	17.8968	16.5714	16.8872
AT1G10610	14.7576	9.04115	10.7848	8.14859	8.07426	4.59643	9.61345	5.73925	10.068	7.72731	10.7584	2.83775	10.3266	12.4221	7.66161	5.94917	6.9348	3.91383	3.98016	2.7287	3.14337	2.155	7.03209	1.38738	5.33179	1.38905	5.05749	3.01926	3.91568	1.06365	5.95036	0.589075	4.69238	1.57487	6.50782	1.83591	4.75364	1.51335	4.61683	3.71752	6.222	1.00868	5.75109	0.422616	4.21366	2.08453	6.30406	2.11944	3.59589
AT1G10630	42.4069	42.9837	44.9684	51.8063	44.131	51.6386	49.0975	53.8455	55.3515	48.6172	56.0717	60.8916	53.0267	59.1905	50.2931	54.3678	53.0024	62.5398	78.4287	73.7736	87.9526	93.8765	68.029	114.394	100.764	97.4829	93.3099	78.1341	76.1946	98.3915	84.2581	96.3059	66.523	78.8855	92.8127	88.2758	101.836	84.1525	63.4812	69.1948	63.079	75.9845	88.3065	72.045	68.5309	79.1889	90.4476	91.2617	87.5161
AT1G10650	9.92093	6.12279	17.5114	6.1213	16.2623	2.15385	15.4105	6.36294	24.4295	5.43006	16.4295	2.86342	11.0223	9.07306	14.5686	3.19195	19.4155	5.65765	31.2593	15.8753	45.312	4.66706	31.2481	3.31447	39.1476	0.785017	30.6189	8.86838	24.3716	5.63821	34.3274	2.80354	35.238	2.17156	44.5216	5.06855	25.9168	0.467831	25.8645	10.5771	31.6625	1.6064	25.9402	0.184889	29.1701	5.55825	48.5791	1.4047	40.8508
AT1G10657	33.078	27.4011	16.3244	12.2684	10.9278	4.33753	19.1532	9.17194	23.2974	9.14078	29.2916	3.54102	66.4597	48.2625	27.8611	18.2919	16.9083	9.03168	24.5043	20.3631	25.3912	6.75279	24.924	2.33948	28.807	1.82003	21.5485	4.29834	22.8977	5.95707	39.241	1.1184	19.6031	5.08558	17.9548	3.76883	40.1742	2.74024	17.3046	11.4686	18.2781	1.63124	30.5973	0.936434	5.25763	3.32132	22.351	3.52828	29.9334
AT1G10660	15.9544	12.5552	10.3986	15.2123	10.0443	11.0654	10.5609	9.32294	8.99126	10.0745	11.647	10.9344	12.8558	15.9329	13.7755	14.8415	15.5003	15.2361	14.7172	14.136	10.9143	11.5139	19.9135	15.5888	11.0155	11.6081	13.9015	21.4346	9.59401	13.5995	15.357	13.1343	11.9653	13.3039	15.0296	16.3979	14.7636	7.39966	11.8746	10.7486	10.6289	9.18126	11.3721	8.10702	18.0957	15.4426	15.6148	13.8055	15.0397
AT1G10670	99.5527	108.54	104.425	118.762	102.161	130.767	103.279	107.869	102.564	113.323	108.344	135.936	93.9602	110.077	90.4562	98.148	93.7603	132.033	120.847	135.248	108.593	149.979	102.88	171.057	104.553	152.688	99.8629	114.249	117.741	129.421	105.833	133.643	91.242	159.703	122.272	126.475	121.239	142.178	102.228	121.452	100.827	146.986	113.345	143.367	97.2083	146.194	91.4748	116.189	95.4444
AT1G10690	1.52651	0.515259	0.735166	0.33308	0.605554	0	0.930147	0.677634	0.912183	0.168838	0.545121	0.343561	1.90106	1.3626	1.21221	0.228705	2.4929	0	0.492669	0.162146	0.594853	0	1.31115	0	2.82206	0.171183	0.737283	0	0.386409	0.314103	2.9624	0	0.993417	0	1.11139	0	5.93003	0	0.310241	0.647501	1.41807	0.347746	1.78795	0	0.321874	0	1.23885	0	3.06619
AT1G10700	22.0197	25.7112	33.5002	29.3644	25.4663	14.4608	21.9269	32.4252	42.2534	35.721	18.2128	8.86117	40.8874	41.3896	43.6666	63.7401	51.6082	33.4797	12.2405	11.9094	25.2771	10.2395	18.803	14.8054	61.6769	26.9085	24.8949	14.3132	22.951	13.9776	19.1397	14.6535	48.1055	12.5903	32.7081	23.0194	13.0914	9.46578	39.0597	20.4293	40.0495	13.0008	40.2646	8.86418	25.4936	11.5525	30.2611	16.4606	73.7816
AT1G10720	10.1252	8.6535	14.5064	11.0079	13.1003	4.90126	13.0158	10.73	15.2895	7.16532	13.4597	4.34233	13.1621	12.8812	13.7488	6.47371	15.3908	6.62545	9.79005	4.7956	10.612	3.01414	14.0458	2.74347	32.192	0.660996	9.7567	4.49004	7.41675	1.58685	23.783	1.68151	10.5123	0.951515	17.9839	2.72696	25.294	0.585702	6.27745	3.00469	20.5855	1.89139	25.7751	0.160611	8.72264	2.5885	14.9252	0.817153	31.7402
AT1G10730	5.41367	4.55856	3.40011	3.89185	2.06267	1.88996	5.55914	3.61218	2.90499	2.43476	3.36778	2.00521	5.19006	4.60367	4.51765	3.17382	4.37409	3.41846	4.285	4.48345	2.901	4.1729	11.0086	4.58346	6.21505	0.426797	5.26902	5.05449	3.57761	1.69005	3.62045	2.76718	4.69354	2.33689	7.54736	2.15994	5.83353	0.571675	5.09172	3.80726	6.58781	1.45791	5.00958	0.946121	4.4913	4.8839	6.69001	2.75069	6.50399
AT1G10740	19.4579	17.1989	11.7972	13.53	8.3045	8.13955	10.1684	6.6854	8.05911	4.53748	9.34021	2.46102	14.2839	13.9152	14.3034	8.06695	15.1751	10.6399	12.9177	11.7338	5.52116	4.50444	7.82812	3.29693	8.35813	1.18869	7.48809	6.53381	5.91002	3.18639	4.41131	2.43815	6.27316	3.38496	7.24466	3.17395	7.45656	1.46419	11.7812	8.52572	4.11397	6.39015	4.94732	1.15021	10.517	7.72757	6.7726	2.82791	3.57737
AT1G10750	2.10187	1.16774	0.720914	0.568208	1.43183	0.450085	1.33652	0.722125	1.41868	0.480985	0.25755	0.465918	1.0206	0.573705	0.417399	0.0942665	0.362378	0.819854	0.93745	0.620383	0.607754	0.246493	0.515937	0.622853	0.288412	0	0.279798	0	0.573307	0.286429	0	0	1.03454	0.316429	0	0	0.933456	0	0.217885	0.723789	0.212465	0.254905	1.05697	0.188037	0.149336	0.231524	0.800267	0.635101	0.11842
AT1G10760	308.706	276.432	182.937	235.008	237.64	336.292	270.772	215.211	277.434	242.318	324.858	307.063	317.517	414.538	350.103	315.988	290.086	311.247	373.061	424.831	453.262	441.851	566.753	569.665	359.673	520.072	556.396	604.198	337.78	453.93	531.302	581.705	410.257	616.318	555.323	694.896	454.371	474.875	493.892	476.217	377.471	568.583	497.394	658.378	547.878	538.281	489.881	712.308	535.259
AT1G10820	13.2297	10.0785	12.867	10.0934	10.5487	8.3191	15.473	9.19226	14.3448	7.67246	8.961	4.92054	15.5439	14.5094	17.1452	13.281	11.2942	10.0464	17.4024	17.4062	12.7871	15.4512	20.1908	5.98946	10.2473	5.27672	18.1911	10.399	11.5694	14.034	10.7464	5.27932	11.7275	6.24387	9.16485	5.84467	11.4139	2.50618	15.0851	15.9757	7.31507	3.28626	5.62269	2.7086	14.6593	11.4491	7.28625	5.8424	8.62057
AT1G10830	17.6678	18.2376	19.9376	21.1536	20.5214	23.9099	21.4234	24.8522	23.6831	26.0318	21.4707	27.9759	21.9339	25.3882	21.3804	28.2114	20.7994	26.668	19.2453	22.7255	16.4959	24.1082	21.5738	22.67	17.8184	31.1536	19.7084	23.9463	23.6757	25.0758	19.5154	28.3266	15.8076	29.0508	21.3434	28.2374	26.2365	29.8804	25.6861	26.5095	21.9794	28.7728	19.9552	24.332	20.4155	31.8236	17.8476	23.673	18.7867
AT1G10840	64.4087	67.6918	62.6773	70.4069	74.2862	70.0216	81.8703	67.8706	64.3548	70.4363	79.2447	74.2398	90.1607	95.9331	93.9103	105.888	89.5017	79.2508	90.911	105.762	105.386	107.263	90.8317	91.233	89.3497	87.3272	87.9585	105.242	95.399	115.091	99.4607	93.3877	82.7925	93.9129	95.2435	112.259	97.3495	83.9667	93.7013	98.7408	66.1736	79.7725	78.3067	88.4345	90.5428	93.8733	88.6443	93.5379	80.0228
AT1G10850	3.68941	2.88383	1.98973	1.29532	2.23059	1.41763	5.17739	2.62621	1.81208	1.30029	3.12175	1.46351	3.09765	1.47376	0.823747	0.751805	0.834875	0.748561	4.80986	4.12797	2.26808	2.99965	1.75754	1.39994	0.651286	0.233202	2.2486	1.32228	3.14258	3.12252	1.92095	0.727289	0.992131	1.36892	0.961555	0.280951	2.20356	0.314567	2.96753	1.23471	0.717748	0.337982	1.46897	0.636	0.604699	1.39271	1.3686	1.1821	1.02021
AT1G10865	23.559	27.9845	67.3718	46.4868	49.0599	38.7613	30.3493	27.514	43.19	41.2392	50.5285	50.2676	22.5345	38.4876	44.355	36.1538	60.273	32.0108	27.3753	27.2771	66.9995	31.1916	49.6254	65.6951	101.507	45.5208	53.5732	73.9397	59.761	42.1809	55.3947	36.6192	67.8902	31.1854	81.7095	58.4448	71.04	50.3688	46.3844	35.0395	81.2029	66.5491	59.0068	39.0397	70.6485	24.1461	78.6009	44.6709	90.6427
AT1G10870	9.75312	7.43766	7.71688	6.08217	7.09357	4.91396	9.82017	7.5337	9.75157	4.9248	8.83577	4.99878	7.0522	7.22388	6.9505	3.04579	5.18219	4.97865	8.71411	9.71544	7.29423	6.63732	8.12694	4.59113	12.1687	4.55832	8.07044	7.20483	6.13993	6.1977	8.58405	4.7011	4.43395	5.15209	5.35844	4.39983	7.76412	2.55167	6.63221	4.7989	4.7155	3.35012	6.46872	3.5577	5.30597	5.55225	5.02883	4.55202	6.07707
AT1G10890	87.7858	123.289	70.8795	95.8773	89.6723	80.0928	83.6383	84.4698	89.615	94.9028	109.071	91.3071	54.4653	57.8744	61.608	45.043	51.2833	60.5801	74.9818	64.7007	70.2328	74.2926	117.769	53.2781	116.219	36.6564	76.0888	90.0159	87.8153	46.2915	100.245	68.0025	83.1037	57.8517	79.126	67.0917	96.4637	26.3846	62.0347	55.8901	106.016	44.8147	82.1015	36.8165	49.8169	49.2901	79.1736	44.5233	88.9967
AT1G10900	40.8558	35.0823	32.9764	33.5013	29.7053	38.3178	37.503	28.0033	40.4522	38.6602	35.075	44.2996	40.3361	57.9444	53.9082	46.4587	37.6848	41.5331	49.81	52.0328	42.1008	45.9757	63.4886	61.6466	36.514	43.0316	56.5752	63.6006	44.9766	45.6358	36.4107	48.7378	31.552	41.8677	41.5112	54.1025	35.2545	28.7528	53.0158	46.6268	32.5771	35.2201	30.3103	27.9424	50.8177	43.9857	39.0851	40.0784	24.3484
AT1G10910	29.4105	31.4699	20.8503	18.1194	22.7876	19.229	26.048	26.5093	19.265	19.0168	19.3928	14.61	22.734	19.0202	14.4382	13.6055	12.4795	14.1657	21.4419	24.2731	15.7331	15.7574	21.2488	7.75672	5.42966	8.68683	11.1229	10.5152	16.9101	12.2419	11.9729	9.53817	12.1802	14.1189	9.00818	8.69087	12.8104	9.52318	14.6011	16.2956	11.3991	9.03346	9.22336	9.8748	11.0354	14.2569	9.21163	10.6926	8.69002
AT1G10920	4.97489	3.81794	5.36821	3.24075	6.41526	1.57479	9.85721	2.27113	6.7172	1.60457	7.08361	0.604383	3.70196	2.14788	5.7356	1.0129	5.6118	0.975343	8.47137	0.842979	3.34191	0.357171	10.4053	0.294816	9.44349	0.117031	6.74408	1.66105	4.7824	0.328464	5.24967	0.597936	3.77798	0.520908	6.9033	0.574338	8.41569	0.0853929	4.22606	1.15344	6.57594	0.456133	5.76008	0.190635	6.51498	0.888366	4.84185	0.71696	4.33006
AT1G10930	7.5756	5.72351	4.19523	5.31865	8.65642	6.76442	7.64551	6.24121	8.04128	7.5724	6.57786	5.39791	6.45539	6.41033	6.09457	5.21709	5.05714	5.96005	4.9844	7.36485	5.80671	8.5518	4.14052	3.83173	3.1022	3.93752	3.82761	2.66344	5.38154	6.49428	4.56583	4.13943	2.29653	7.24829	4.027	3.96483	4.05929	3.5516	3.73983	4.01329	1.80002	3.30914	4.96598	7.05386	4.00211	3.62236	3.01335	4.34103	1.96202
AT1G10940	67.279	72.3835	80.3567	76.3753	70.31	75.7502	65.6857	52.7916	78.6459	79.2712	77.6961	86.7227	51.2559	63.745	68.9571	59.2191	76.8883	63.8353	73.3392	69.9241	87.3032	68.5626	84.0596	97.1543	80.9387	83.6362	91.926	115.707	85.5227	74.0125	85.6717	85.0091	102.412	64.5016	93.5029	90.791	79.5379	66.4213	72.2123	63.9623	96.6243	75.2086	80.9399	56.6187	94.0426	71.7772	89.1816	83.5449	82.003
AT1G10950	36.7405	37.2039	34.5662	42.5521	34.2799	35.2143	41.8374	39.1416	41.7525	35.3749	40.9732	31.3108	38.2754	39.6311	44.3332	38.2234	41.273	40.7787	51.6364	50.9901	47.9341	57.215	44.1892	49.499	57.6089	36.665	49.982	46.9835	38.0686	46.0692	38.6025	44.8844	36.9508	39.219	43.7247	42.5996	45.788	27.1079	43.9993	39.4163	38.7898	30.8009	51.5333	28.6309	45.7035	45.4056	45.4191	41.0866	45.7482
AT1G10960	186.348	193.344	145.919	175.879	161.486	177.507	176.126	217.294	179.56	211.939	126.988	152.425	174.833	152.897	120.87	154.103	140.118	200.15	1034.39	1366	562.663	765.023	955.929	1039.8	621.502	844.504	805.589	1123.76	741.489	1499.36	427.903	1150.89	1025.66	679.856	551.118	636.814	634.091	1291.54	821.733	1258.8	622.575	966.206	421.313	613.007	909.381	1551.48	986.044	1361.41	366.961
AT1G10970	5.01071	2.18809	1.4997	1.02572	1.86635	1.70805	4.03135	1.11773	1.00197	0.947506	3.32597	4.10269	2.53894	2.30851	1.71382	0.793168	2.30027	1.79874	2.71976	2.8665	1.82861	3.14269	5.26164	1.83727	0.647073	1.09034	2.21956	2.48967	2.12505	4.33376	1.97163	1.86516	2.38485	2.84243	3.97745	1.46741	3.73549	1.75527	2.6826	3.46746	3.69966	1.60826	2.02985	2.64072	3.69265	4.27797	3.63317	2.32769	3.13721
AT1G11000	4.65866	5.31861	3.39599	3.7492	9.50069	3.37182	5.69806	3.35348	3.56571	2.76157	7.99514	1.77311	0.407187	0.195047	0.272758	0.47716	2.40318	0.346903	2.6338	2.40403	5.28546	1.35486	0.849679	1.43389	2.3195	0.685121	3.29357	0.661204	8.2719	0.609326	8.04089	0.243536	4.812	0.947126	2.47819	0.429723	2.61542	0.461698	0.145084	1.07824	5.33018	0.708421	4.04022	1.13853	1.07396	0.931184	6.00064	0.211356	6.36317
AT1G11020	11.9675	12.8214	10.9992	10.4522	8.99181	6.84475	9.76628	6.41624	8.64001	5.6516	9.36875	4.87195	8.76769	5.50883	11.3055	5.60584	11.3327	7.67866	13.1972	6.64627	9.11465	7.86376	11.3648	4.84401	13.049	3.22148	11.1993	7.38182	11.2413	5.19403	10.3218	4.94928	10.6511	5.13234	13.0102	4.88649	9.28781	0.839154	12.9922	9.32728	10.0404	2.79195	12.4475	1.14552	12.5105	5.84762	15.6911	4.19653	12.5876
AT1G11050	26.7293	11.0422	28.1288	8.65781	64.4876	5.14146	29.3743	3.58934	43.8156	1.71922	54.4811	1.30548	8.25271	3.10128	37.0624	1.5095	41.7423	1.64235	45.6479	3.0023	42.5189	1.51862	15.0053	1.91965	9.49057	0.782919	39.6714	8.14988	35.1109	1.9457	29.8034	1.75335	39.8218	0.773019	14.566	2.62937	4.15435	0.82372	31.6635	1.39496	23.387	1.45607	8.75039	0.093045	51.3322	1.37864	39.6528	2.10825	28.6692
AT1G11060	5.34816	4.2015	3.43739	3.03719	3.71247	1.97012	5.51931	3.6456	5.20134	3.01502	3.99967	1.21437	4.35876	5.01319	6.90263	2.82276	4.33413	2.55314	5.10058	1.41128	3.69389	1.02913	5.97533	0.31844	6.42277	0.330284	5.11757	2.3049	3.27038	0.856281	5.86417	0.936827	5.95311	0.888576	4.96651	1.1841	5.87116	0.190593	5.17715	2.07847	5.57463	0.632963	5.84876	0.354287	4.77716	1.05238	5.83981	1.31605	8.08127
AT1G11070	3.09862	2.98907	1.31451	1.87417	1.28443	1.51585	0.803	1.13533	0.606057	0.494428	0.91748	0.942751	0.636035	0.0791481	0.0737806	0.312566	0.280979	0.322869	0.946891	1.39391	0.612935	0.626716	0.774232	0.327556	0.217429	0.380586	0.360712	0.321958	0.824463	0	0.747218	0.0873057	0.352301	0.802011	0	0.123202	0.572261	0.083744	0.440333	0.545737	0.208051	0.149033	0.08955	0.28242	0.0875658	0.806075	0.173402	0.121708	0
AT1G11090	13.3756	10.3824	9.25773	6.22253	11.1078	6.19963	19.3346	12.4427	17.6484	11.7505	18.0894	9.92349	14.1215	16.9186	13.264	11.8445	8.00962	7.93193	15.4706	10.0181	11.7265	7.63348	32.0293	8.87179	15.1229	3.22069	13.8891	10.167	8.20188	8.48575	12.5134	9.77525	11.6947	5.68438	17.6236	6.53508	21.3473	1.1749	11.8562	10.4553	15.6643	2.53996	21.471	1.33122	13.3115	4.27183	11.5241	4.87072	16.4027
AT1G11130	4.52552	3.7963	3.65975	3.53121	5.3602	3.93682	4.48081	4.20582	3.15914	3.24297	4.26542	2.47519	4.37682	4.86705	2.47425	3.90014	1.81592	3.08913	7.32958	11.4964	6.66928	8.57202	8.90065	3.18724	1.29995	3.57312	5.25405	2.24899	8.68406	7.34017	4.28703	4.92181	4.5802	5.39325	2.49237	2.24941	4.75094	4.2587	6.02465	5.63988	2.70167	2.29184	5.69841	5.08987	5.11136	7.86605	3.9175	3.46571	2.28866
AT1G11170	2.00387	1.93934	2.09002	1.67428	1.71696	1.18228	2.54619	1.28342	1.69977	1.85772	2.83813	2.18651	3.32242	2.17866	6.45789	3.90009	4.52909	4.66714	2.84144	1.52964	1.62006	1.87328	7.49746	1.65261	2.61278	1.40416	2.97704	4.54294	2.28255	1.5365	1.48133	2.64838	1.90582	2.27018	5.70938	2.72479	2.87771	0.811742	1.48782	1.50757	2.30209	1.91692	1.57453	0.319525	3.98069	3.05809	3.19407	2.61131	1.30779
AT1G11180	17.3428	10.1097	7.37278	11.6916	12.8437	13.0462	15.7859	9.02327	8.67443	9.64538	10.0899	12.287	9.76694	8.01002	9.33776	10.3537	8.16676	10.4655	10.7032	8.60845	4.57997	12.5301	8.30025	7.68267	10.717	5.77145	6.71777	6.08515	6.75725	7.38977	5.11016	5.65489	4.24225	10.6014	8.53513	7.7091	8.90763	6.07088	4.86	7.53871	6.95588	6.53187	8.25512	7.09619	6.56152	5.28151	7.66664	7.55589	6.88136
AT1G11190	3.82307	5.00633	3.26926	1.72951	5.0952	3.78724	4.09796	4.12004	3.18465	2.97112	3.41882	2.97714	2.97023	2.44005	1.5898	0.731724	1.55026	2.62584	2.78156	4.1403	2.6594	1.3003	2.13772	1.11944	4.68664	0.494095	1.16434	0.866597	2.35187	2.93778	2.18084	3.00495	2.48055	1.97637	2.00578	1.13038	3.32633	0.650286	3.09361	3.89115	0.853141	3.25251	2.93341	1.19428	1.47298	1.18696	1.12377	1.20215	1.88318
AT1G11200	12.5212	9.31346	13.9707	17.6249	16.8741	9.3339	10.6853	11.4938	15.284	12.0965	13.2133	8.01065	11.4116	13.2239	13.7453	12.2842	31.144	14.2936	11.7017	10.8631	15.2209	13.2595	18.8995	15.2167	17.93	12.4521	16.6578	17.7024	16.5326	14.3979	11.8425	11.416	15.3727	13.0718	16.0853	10.6794	15.8956	6.54928	14.3179	8.87114	18.1356	7.50926	13.6742	4.86558	18.876	18.3399	23.3677	11.3964	13.3697
AT1G11210	70.3573	25.4794	133.26	31.2982	134.799	13.5969	62.8382	5.17541	62.771	5.77965	138.035	6.17266	44.2669	15.5264	147.306	5.74513	94.8355	6.36723	84.1865	7.60076	126.075	4.03787	20.6866	3.70755	121.483	0.292363	143.112	22.0118	156.365	3.69818	313.96	4.07926	188.672	3.22133	122.931	13.1254	91.7452	0.807708	57.2456	6.31338	202.602	8.45373	112.225	1.15616	193.113	8.78054	165.258	2.06266	299.843
AT1G11220	1.28719	0.825945	0.543508	0.597444	1.20283	0.204416	1.89698	1.37236	4.00385	2.22393	1.29535	1.68984	1.1312	2.08925	1.29373	0.808241	1.22333	1.53847	0	0.478312	1.94749	0	1.02437	0	0.421377	1.05148	2.03597	0.710737	0.640068	1.24432	4.45781	0.789886	0.696719	0.683544	2.64329	2.01205	4.59253	0	1.2561	0.461576	4.09923	0.253002	8.00067	0.27884	0	0.227009	2.81101	1.11695	4.3003
AT1G11240	8.35561	7.00833	11.8462	8.83701	8.76264	7.24374	11.012	9.58856	6.93288	6.85121	8.23285	9.20592	12.1977	13.1807	10.7833	12.6195	10.0785	8.92972	11.4386	12.4443	9.27973	11.487	11.6522	9.25146	15.0488	8.02911	9.98464	9.65221	10.5199	10.4547	11.3796	11.863	8.45878	8.86742	12.3142	9.07567	13.076	6.34527	9.90468	10.395	6.92921	10.0535	8.72921	7.11435	8.97508	8.43574	9.56827	9.36143	10.2406
AT1G11260	132.273	57.7801	58.4901	87.0818	91.6711	86.7236	45.0426	45.3249	45.9521	36.6071	124.623	30.2315	13.9225	12.8081	41.9407	13.4266	70.6954	11.8105	12.214	8.38804	14.5808	8.92043	8.91279	5.18109	32.2333	2.05929	16.7704	9.76287	32.6731	6.77191	49.2097	9.37952	14.9556	3.14461	15.6535	2.53211	14.0692	2.34612	9.63596	10.6391	17.8466	4.49635	19.0942	1.23995	22.5626	10.9881	29.9874	9.77686	60.0997
AT1G11270	2.85613	2.62019	1.69257	1.95498	1.10979	1.59493	2.46002	1.1468	1.74521	1.03783	2.70559	1.66347	2.04349	2.16096	2.81751	0.972347	1.06361	1.32279	1.70056	1.22825	2.24991	1.03298	2.31014	0.893481	3.06143	0.445777	2.23231	1.41283	1.86668	0.621804	2.44076	0.969736	3.43102	0.487104	1.44177	1.07328	3.24435	0.155107	2.02361	2.05136	2.82175	0	3.02437	0.832043	3.60054	1.06192	1.63538	1.65395	3.28303
AT1G11280	15.656	14.2249	9.01823	8.91744	17.9021	12.1797	19.476	16.9096	17.1918	12.5017	17.1884	13.0249	14.908	16.1702	12.7919	11.7725	7.85268	10.683	12.0017	10.4661	13.8986	6.90767	12.2281	5.70595	16.1315	5.3918	8.47295	7.57844	11.2724	6.74608	14.2544	5.74661	7.25422	6.74741	8.28604	5.83152	15.2929	3.89012	6.79895	4.97426	10.5847	4.23558	16.6973	3.43811	5.85969	5.32296	7.52167	4.56872	17.8574
AT1G11290	2.9208	1.37898	3.21219	1.35229	2.58397	0.54803	3.47521	1.4367	1.72402	0.763124	2.00662	0.0543002	2.50843	1.16935	2.75801	0.808076	2.97371	0.809611	1.34023	0.873958	1.53021	0.321035	2.79099	0.0917658	1.16092	0.328843	1.32579	0.141725	1.6929	0.0975528	1.8352	0.0816445	1.01799	0.633385	0.789931	0.0577954	2.14344	0.0767601	1.3536	0.793692	1.07245	0.292578	1.44066	0.0868475	1.8825	0.73988	1.67263	0.499678	0.823003
AT1G11300	1.83354	1.57565	1.47381	1.45226	0.525906	1.54364	2.05145	1.47162	0.964755	0.83793	1.54105	2.54023	1.51635	1.43401	1.38115	0.359858	1.5347	1.60675	1.5342	1.26212	0.599068	0.271036	2.61232	1.0662	0.660451	0.0697524	0.646623	2.08807	0.833955	0.370493	0.341233	0.509141	0.48576	0.434315	0.865415	0.285611	0.709748	0.0954034	0.360784	0.810472	0.617067	0.0742819	0.587898	0.304052	0.646638	0.370514	1.17335	0.259788	0.91531
AT1G11303	2.84875	4.56531	4.77475	5.03671	3.70573	5.44869	4.48099	3.16092	2.87694	4.874	3.43381	2.56354	2.6175	1.85305	0.925345	1.06848	1.02451	1.96056	2.54965	3.11024	1.88085	2.1102	2.48279	2.16092	0.608285	2.47782	1.18233	1.00328	1.97413	2.4872	1.20639	1.56892	0.985386	2.70665	0.902156	0.842883	1.224	0.606769	1.21579	1.70747	1.57285	1.41327	0.995389	2.51722	0.237291	3.67438	0.540397	1.19911	1.50152
AT1G11310	49.4317	56.1649	55.528	67.3698	64.0463	40.9619	63.9592	25.1412	55.2165	23.1085	65.4499	24.0924	34.3098	27.4672	59.9557	20.7174	139.001	40.875	38.4593	21.1826	51.7868	20.7152	46.7056	22.1414	47.6039	11.3263	37.6494	21.8138	47.5563	18.6437	50.9321	12.9735	23.1532	14.79	25.1905	15.3818	45.6037	10.179	24.4533	19.9091	22.7217	11.2632	27.9953	10.4502	38.9379	21.5638	78.3057	14.4939	39.4478
AT1G11320	1.49027	1.99774	1.13387	1.58063	1.21106	1.10647	4.11136	2.55873	2.91027	1.2301	1.92907	0.792768	1.67646	2.54148	1.68875	1.021	3.1019	0.748352	1.2679	0.734965	1.80538	1.08054	2.88579	0.155223	4.85529	0.181603	0.753248	1.18776	0.661869	0.651938	4.72649	1.19551	2.32331	0.344385	2.57719	0.37374	5.15336	0	2.07161	0.117617	1.45348	0.477462	3.7603	0.2776	1.18412	0.854629	2.45311	0.460585	2.94428
AT1G11330	3.7164	6.51281	10.8771	16.6244	11.2762	6.20355	16.0059	7.63902	17.7196	9.37007	16.7692	8.1118	6.42567	4.36631	3.79273	3.16805	12.5348	6.64992	6.27517	5.11614	6.8585	9.65059	9.10804	7.50071	14.9102	3.97074	7.73286	5.76224	10.1778	8.46856	11.8646	4.07451	3.9457	5.99686	9.47782	4.29017	19.3387	5.08183	4.47614	5.20385	6.71376	4.18328	8.56284	2.99984	4.00042	10.1784	13.9308	1.9557	13.4903
AT1G11340	2.78697	1.8339	1.10121	0.788669	1.9883	0.84078	2.2722	3.05735	3.20885	2.21113	2.01673	1.24931	0.819677	0.672891	0.646739	0.85531	0.452367	0.858807	2.42101	1.52687	2.1046	1.72793	1.68958	0.841558	1.98411	0.49478	1.6193	1.55979	0.959242	2.29978	2.53373	1.31185	1.0738	0.159872	0.905387	0.506432	1.11989	0.087148	0.773643	1.48361	0.481105	0.539124	1.36549	0.196401	1.35088	0.732878	1.26245	1.25899	1.43217
AT1G11350	15.2364	18.6778	15.1416	23.8785	11.9835	16.2031	23.3759	12.4725	12.2539	10.6804	15.0426	10.7185	10.4563	9.45331	10.7948	4.34194	9.53782	11.4445	8.62657	7.43549	6.41343	6.20846	12.3507	9.88364	4.55476	4.79987	7.40868	8.92541	7.98303	5.82681	6.18033	6.17932	5.11831	6.90294	2.91195	3.17623	7.58336	4.62557	5.02906	6.10597	4.48309	3.99556	3.4763	4.25569	6.50157	10.0978	5.76862	3.82631	7.43947
AT1G11360	17.6493	17.1798	20.0725	20.0461	13.5972	13.2932	18.9891	18.273	15.9272	15.2141	15.8223	16.5672	12.1566	10.2403	11.6746	13.1403	9.16117	12.6549	16.5741	11.9994	14.2855	11.0054	17.7234	9.67558	14.8185	9.5144	15.7367	10.9731	9.74075	12.3653	11.2404	9.24824	8.38268	10.4607	10.7175	11.0312	17.2127	10.0262	9.83944	9.44242	12.8528	10.3653	15.0698	9.66027	9.94343	9.83352	13.6823	11.8379	10.2759
AT1G11380	11.2749	3.50796	3.62573	2.50441	7.32753	1.74222	5.00663	3.29919	3.24234	1.93841	17.9486	0.256619	3.70464	3.06172	5.8301	0.748725	9.07078	1.22083	3.07264	1.33868	3.26102	0.266206	4.73089	0.225491	4.52301	0	4.18624	0.690397	5.60592	0.728253	8.70982	0	3.15023	0	5.99129	0	3.74349	0	3.03502	0.520378	4.44755	0.28319	3.21925	0.207809	4.20036	1.0095	1.70804	0.340125	7.42111
AT1G11390	5.51564	4.7982	6.23563	4.5451	9.30701	2.93667	9.15423	6.45391	16.1157	5.21662	9.37929	4.55255	5.26508	6.3566	6.26793	5.09879	10.415	5.90211	9.43233	8.55443	12.6676	8.10077	11.9517	7.12837	30.2977	5.09491	12.1739	8.25968	12.5016	8.53951	18.9857	7.25145	10.383	4.97353	21.9903	6.24618	26.9269	3.5517	9.39025	6.35456	23.2155	4.16988	44.1798	2.68754	10.7545	8.1227	12.7855	6.54792	16.519
AT1G11400	12.5298	14.8723	14.0151	11.2041	11.6437	7.38709	12.2163	11.7564	18.098	11.991	19.6225	10.8611	7.72426	9.57025	7.86541	4.3274	9.81734	9.4764	13.742	12.3842	23.8763	10.746	15.5691	11.7442	37.7833	6.70508	15.2856	11.1794	15.8336	6.2116	14.4434	3.92623	15.9772	6.86493	28.4436	4.30746	30.8155	1.4087	10.9165	7.6432	23.5614	9.3284	34.0477	4.61313	13.4217	6.10673	13.1461	5.91339	17.4419
AT1G11410	12.3532	12.2121	7.8562	9.15558	4.42776	8.31242	11.5965	4.90682	5.64923	5.47324	7.66188	6.32154	10.6414	10.9994	9.24495	6.93111	5.53642	8.9042	15.6839	14.3597	7.74996	10.4146	22.434	10.2261	13.1554	5.09006	10.4266	12.6919	6.24354	8.52672	7.95985	9.40038	7.51116	8.75249	10.1118	7.2123	9.26342	4.7325	7.95888	9.65673	4.59978	5.81238	4.99183	5.17762	9.13125	13.6275	10.1406	11.5743	9.61839
AT1G11430	94.1836	108.283	111.188	103.794	110.114	101.243	116.199	129.317	120.155	113.983	114.71	97.0961	140.167	140.961	125.784	166.342	117.645	142.525	140.7	201.543	151.779	208.62	136.636	149.876	100.692	207.092	107.56	131.765	151.344	195.738	119.893	145.144	123.969	174.214	114.458	164.548	154.195	197.344	135.734	163.081	120.1	155.69	143.447	224.709	104.336	151.442	107.014	164.729	96.8328
AT1G11440	30.6654	20.3867	19.6948	14.5206	9.10746	2.83445	23.8283	17.7574	23.8626	7.67778	20.7011	2.57201	31.0154	21.0766	24.9226	9.44163	5.92885	8.62449	25.7725	11.2555	11.2198	3.9867	23.9363	2.74594	11.8574	0.715476	18.8267	4.80109	16.2079	1.09298	4.6778	3.15835	13.463	2.27325	7.1722	2.73498	9.01977	0.486752	25.1198	7.59803	15.1733	0.850476	10.825	1.77959	17.9417	5.3255	5.89972	2.92171	23.2308
AT1G11475	20.2871	20.4973	27.1266	30.0421	26.2368	23.9963	24.4207	35.519	31.0758	21.1875	19.4955	25.8058	43.4871	50.7312	40.1635	58.6724	39.9545	50.7736	39.6114	42.5965	33.2699	43.4354	30.9181	41.3262	37.6993	34.443	20.1304	40.0445	43.8209	37.5258	39.5371	38.3904	45.3024	41.3024	33.444	44.9985	54.0605	39.7084	30.7703	47.442	38.9604	29.252	37.9349	48.4767	46.0678	29.67	40.028	41.8805	51.0912
AT1G11480	20.9356	18.284	20.4395	16.3229	14.7075	9.77788	20.5726	15.8232	20.1286	17.5262	17.7336	15.1948	17.449	19.5652	20.167	13.5644	19.0999	15.417	17.2916	15.0641	17.3411	10.193	26.7304	11.2792	37.7891	4.90383	16.4502	14.1542	13.3205	11.1758	18.1148	8.61287	19.725	6.79211	29.8635	6.63746	28.4656	1.84376	14.4926	12.1374	25.3721	8.44983	27.6825	4.10375	15.8916	9.50343	17.735	8.25258	35.9402
AT1G11530	78.6543	87.6076	85.5207	85.3095	44.7197	73.9026	54.2	47.2209	48.767	42.6443	70.7538	43.759	34.2638	44.6293	48.6741	25.5331	36.4308	41.217	37.4484	30.8303	19.4628	21.6026	77.4347	24.8511	15.4946	16.9612	21.564	41.9249	23.7213	25.5608	22.9411	26.0513	21.6584	17.974	24.1538	15.5861	17.6446	12.9603	19.9143	24.6743	37.3007	16.8363	19.5864	14.4659	43.0118	43.5313	16.5899	14.98	20.2127
AT1G11545	12.6482	13.9029	9.62152	11.1769	24.4819	11.223	14.1259	20.6997	21.1025	12.3496	21.8443	15.8228	10.5081	11.8094	7.95351	7.09461	10.0487	8.29081	8.5603	8.25437	12.8699	15.4396	1.00412	5.53936	9.69688	11.0284	8.16958	5.73467	9.7429	15.5194	20.3072	6.66827	5.12274	11.9574	10.1242	12.0915	6.3727	10.1841	10.4239	7.64628	2.21829	10.6851	7.7492	8.89744	5.90437	4.16052	7.59301	3.53653	2.97229
AT1G11570	0	2.71452	1.18371	0.591644	2.50714	1.35239	1.10648	2.22024	3.21301	0.400884	0.717172	0.867471	0.892488	0.531775	0	0.96218	0.834015	0.866415	3.32118	0.428266	1.60323	8.52975	0	0.738133	2.53454	1.30615	1.51385	0	1.54247	2.38577	0.755736	0.634317	0	3.11777	1.38735	0.842602	0.618681	1.69862	0.769136	0.564007	1.47851	0	1.25358	0.647094	3.07639	0	1.19639	1.0258	1.22162
AT1G11580	32.127	43.8003	43.0854	31.3779	38.0164	23.6018	34.8657	84.6431	90.0575	88.6972	52.6003	68.502	81.8636	92.8074	88.5732	95.109	87.3527	83.2598	14.6693	11.0688	27.2162	17.1443	31.4469	31.0643	39.3434	30.1426	30.8605	30.7009	19.9626	26.1503	24.7946	49.4404	45.9293	31.4355	50.6829	34.2596	23.2664	19.842	69.7676	33.3447	60.0035	51.3731	55.6933	23.9617	50.4877	12.7657	56.391	72.1192	74.1053
AT1G11630	5.01794	3.94716	7.51782	3.30206	5.20469	1.74969	8.78905	6.71855	5.49605	2.79078	6.00388	1.19979	7.88174	6.16147	7.92429	2.84434	6.70611	2.67537	6.78568	3.51507	8.78706	1.73259	17.2523	1.71305	17.0887	0.625637	5.70401	2.61988	8.99554	1.77996	12.659	1.43543	10.2521	1.53637	14.4611	2.89983	17.2209	0	4.08169	2.23342	10.745	0.528711	13.7908	0	6.78403	3.93221	6.21238	1.691	13.7805
AT1G11650	126.928	131.228	129.735	153.661	140.74	151.086	155.731	155.637	129.866	144.329	142.761	169.22	143.166	148.977	137.944	145.55	131.212	158.076	171.849	168.754	155.668	170.234	185.97	218.493	140.252	174.805	136.999	182.06	162.411	185.526	144.659	197.57	129.332	167.816	167.783	167.169	171.348	174.896	145.266	178.887	157.204	181.159	175.107	219.063	154.315	207.383	152.321	173.094	143.143
AT1G11660	19.3332	19.7526	18.7284	17.5419	18.5998	13.6351	21.1941	16.707	19.4476	17.9841	20.7742	13.3518	16.0723	16.5916	17.0749	15.2352	18.4678	14.5249	21.1484	23.5421	20.2688	19.2016	25.6794	20.1384	27.588	12.6847	21.4439	22.9059	21.6871	19.8007	20.2761	21.8106	22.3804	18.8392	24.3477	16.3198	21.8473	9.36967	19.7223	20.9011	21.1672	10.9875	22.7734	12.1401	19.952	23.3175	24.0024	17.9452	22.3542
AT1G11670	2.99765	3.4708	20.4346	7.45549	32.2559	3.77822	4.28835	7.60197	17.3364	7.56774	9.73389	3.30209	6.41982	2.89793	7.07944	6.39082	12.9933	3.64474	6.11825	1.14901	20.1754	0.715744	0.692895	2.4115	15.207	2.04419	14.6043	1.28561	20.8897	1.58421	12.4424	0.934958	22.2118	0.560424	5.31078	2.52977	7.42254	1.10544	9.73942	1.12258	36.1674	1.27911	15.6431	1.01427	10.5902	0.550721	10.518	1.30463	20.3665
AT1G11680	40.331	40.1655	30.8432	40.1391	31.9807	35.6636	37.5354	36.1059	28.1171	33.0688	27.7227	35.5966	36.2369	36.8326	32.6435	31.7749	29.2503	39.32	38.293	39.3716	29.6038	42.2988	34.6148	35.5958	22.007	28.7369	32.2454	28.8295	31.2293	40.9371	27.1584	32.5908	23.3961	38.8435	29.4601	28.6342	25.0792	27.0889	30.0807	29.6607	21.7178	20.9023	26.6395	30.8183	27.0158	37.6232	26.8458	31.6708	19.538
AT1G11700	14.2405	4.6576	2.72927	1.73566	1.89711	0.27107	24.3826	3.99418	2.7856	2.12073	3.5165	1.48443	16.848	12.2357	9.21443	3.91257	2.707	2.05186	9.83763	6.19287	2.87792	2.41442	26.1408	0	1.13146	0	5.99254	1.728	2.43904	1.38568	2.87608	2.66397	6.38838	0.826575	9.19009	1.17991	2.39445	0.221758	4.50066	4.88054	3.17933	1.38941	2.32858	0	5.26598	2.17257	5.11411	1.83822	7.57899
AT1G11710	0.828258	0.47232	0.742092	0.650859	0.616945	0.137008	1.64276	0.87692	1.20916	0.400942	0.616944	0.22878	1.94308	1.63496	2.41625	0.852884	0.610593	0.300155	1.69822	0.97953	1.33646	0.317739	2.63486	0.970134	2.04535	0	1.99955	1.82714	1.48918	0.712416	3.3945	0.241157	1.714	0.403958	2.4186	0.80869	3.78456	0.224452	3.10652	1.12149	1.82837	0.351235	1.255	0	1.06359	1.3219	0.887741	0.304378	1.08481
AT1G11720	38.4772	41.7202	38.2013	47.6673	29.7167	33.8685	33.1929	47.9723	49.0582	63.7983	39.3728	61.6721	51.7405	63.7986	69.7967	84.8025	50.4998	64.3126	32.9561	38.1149	41.6985	36.0225	44.3035	46.6529	37.6883	55.7924	41.1139	54.6367	31.1037	34.9021	33.271	43.7101	37.6744	46.3164	30.3709	55.4552	25.5847	27.8054	53.0275	46.7506	38.7105	36.3196	41.0884	39.4493	39.4091	36.5787	33.1	57.133	43.4304
AT1G11730	1.04055	1.37959	1.20859	1.28852	1.63787	0.541756	0.710086	0.991638	1.15902	0.218776	2.12033	0.435265	0.429426	1.16283	0.244889	0.248126	0.149498	0.452477	0.506737	0.215404	0.266312	0	0.630767	0.735318	0.916337	0.436949	0.504924	0	0.778011	0.193003	0.193637	0.974415	0.953146	0.418593	0.711463	0.572567	0.661145	0.748944	0.971534	1.14192	0	0.698822	0.479904	0.504161	1.05076	0.417876	0.954807	0.28369	0.332227
AT1G11750	124.779	138.412	132.811	130.493	113.839	148.9	129.703	133.679	128.756	148.218	123.374	159.737	119.007	123.404	94.6437	140.089	108.899	147.202	119.247	155.398	125.253	169.851	113.866	169.112	101.607	202.236	106.348	138.628	130.141	164.059	114.829	147.15	95.0279	164.311	107.062	148.317	139.87	188.644	113.995	138.851	108.97	172.443	116.212	183.857	96.6776	141.24	94.7232	130.353	86.2183
AT1G11755	9.33439	9.41596	13.2165	11.6292	11.3684	6.06607	10.7148	12.4366	8.4005	8.21163	8.61677	3.77974	12.6993	12.1445	12.8073	13.5716	8.88677	9.69443	11.1212	12.2659	9.14678	12.6573	15.1984	10.6233	12.7063	8.53244	7.95105	9.65651	10.544	10.9921	11.4809	11.1538	10.3457	11.596	15.8404	10.4504	15.2754	7.58568	8.95867	12.7636	10.2775	7.48516	12.3236	6.23027	12.135	14.1475	12.3143	10.4639	15.5988
AT1G11760	4.19964	3.54574	1.18261	1.81314	3.86151	1.09488	3.52668	2.75813	2.63841	0	4.74027	1.1016	5.42631	5.43655	3.33837	0.775391	4.13305	4.05773	3.22147	2.08183	2.55614	0.450074	4.29342	0.768479	6.07681	0	3.80569	1.18462	3.35665	0.805699	3.71952	0.342751	6.41516	1.46296	5.61293	0.722142	6.71318	0.317958	3.23533	1.19769	1.64776	1.20941	3.69516	0.356609	1.75538	0.876394	6.71034	0.298718	6.30699
AT1G11780	4.20358	4.08239	6.51895	5.83604	7.35524	3.20741	8.26848	5.9331	7.64921	5.8221	6.04309	1.99464	7.96548	7.22423	9.9099	8.0249	9.86299	5.31561	11.7153	11.0053	12.5002	8.92383	12.7401	10.3661	11.8055	5.07449	10.9704	9.22435	9.51547	10.5922	12.3763	5.34009	11.6598	5.56783	12.3103	6.79631	13.4956	2.68397	8.37426	7.56999	10.357	3.14529	11.8208	3.52285	11.9738	7.67393	8.627	5.58399	6.71475
AT1G11785	4.11772	0.653777	3.23017	3.52313	3.41711	4.28613	1.81747	1.04576	1.26151	0	3.2851	3.97356	1.22645	0.487173	2.27021	0	1.13278	1.30803	4.87948	0.800887	0.974187	0	14.0879	6.71047	9.35236	2.83319	0	3.10982	1.90906	2.91422	2.07705	3.48669	3.41904	1.53693	6.35494	6.56119	1.20701	0.554107	7.04626	4.13361	6.95896	2.1068	1.14844	1.23696	8.9765	4.54247	3.4046	5.63603	12.4442
AT1G11790	15.9527	15.7142	22.6807	22.098	33.4992	21.2699	18.6324	26.5019	39.0755	30.7801	31.1794	13.1299	28.4844	22.1474	17.8937	23.8415	19.2836	21.3899	42.1643	43.7694	52.5439	51.4177	31.7835	38.6069	49.1491	51.1435	42.2708	25.6862	50.2403	47.4312	45.2646	30.3823	34.5489	35.1032	30.9983	28.6435	43.7293	24.7058	39.0874	36.9071	30.8838	21.2918	50.9773	27.0547	29.5427	36.0661	26.2703	22.8358	35.5493
AT1G11800	5.81007	4.19337	4.67794	3.12303	3.3862	2.68629	6.37447	3.60234	3.96398	3.14179	3.84033	3.94441	4.62796	4.1686	6.4164	3.68602	5.24925	5.31524	6.91586	7.81961	5.62043	5.39922	13.7263	4.52245	9.40692	1.32723	5.66447	4.26863	3.84495	5.09598	6.23409	3.71484	4.1866	4.7422	11.9616	4.87354	8.45257	2.56844	5.98095	5.32231	9.78046	2.92023	6.8037	2.73222	6.75781	3.92363	7.93222	5.03548	6.6664
AT1G11820	17.5487	20.2458	16.5809	17.8556	22.7296	16.838	26.4302	29.3329	38.8687	27.9096	22.2492	16.2459	33.0674	34.5295	23.5423	40.7468	30.3717	31.0514	31.7284	39.4653	35.5142	48.9493	35.7385	40.1071	30.1229	44.3037	30.4462	24.1203	35.0316	42.9009	36.5374	38.6777	35.7757	37.288	30.854	38.7529	38.2879	37.4589	36.9365	33.4058	30.0227	23.9334	33.9418	25.5464	38.0657	34.648	34.086	35.4882	32.5468
AT1G11840	322.115	355.976	385.496	320.035	259.095	336.413	276.677	530.425	480.548	520.275	369.976	419.582	549.217	640.247	648.338	882.173	484.899	647.292	441.402	470.684	589.411	445.83	710.72	836.968	1075.31	1623.54	621.304	801.02	413.701	625.257	565.276	1024.12	917.277	842.59	537.371	1256.34	550.59	1098.8	858.526	922.449	729.19	907.495	582.158	678.983	606.209	561.028	667.425	1199.25	939.981
AT1G11850	8.77746	10.1841	7.06208	7.92448	9.43133	4.92542	5.70619	9.71689	6.20555	9.6959	3.23197	0.651551	2.01102	2.39647	0.744499	0.781089	1.13963	0.916659	7.00083	7.87935	9.58434	11.5243	2.77202	1.10033	4.60056	8.62759	0	0.358999	8.60835	11.9462	6.81153	1.90572	0.934376	1.88674	1.04203	1.34481	3.95831	10.9029	10.3985	1.88042	1.14107	0	0	11.1554	1.22658	0	1.64845	0	0
AT1G11860	861.511	1021.03	716.927	735.258	820.78	970.001	921.319	1129.93	813.389	1056	778.37	1043.98	752.494	698.936	522.941	659.114	417.419	755.992	678.697	939.534	587.981	946.529	595.053	657.015	357.629	896.541	614.218	612.607	743.485	879.844	578.943	749.907	469.654	964.514	420.26	695.156	634.271	1131.54	734.221	914.467	557.181	828.916	628.776	1200.41	458.389	809.404	460.753	701.209	337.938
AT1G11870	19.1126	23.7112	19.4915	21.8124	22.0561	22.6148	22.0437	26.7477	21.2986	25.2579	19.5502	19.3446	20.1779	21.0873	18.25	23.1148	20.6596	25.9521	20.256	26.7151	21.3623	29.2936	14.6754	22.9346	18.3959	33.2679	14.8631	18.6375	20.5018	27.4231	24.7609	22.7059	18.6136	29.6613	19.9823	25.15	20.9551	32.3959	21.0304	22.8559	18.4289	22.0181	26.3911	33.9735	16.2466	19.4923	17.6263	18.6455	15.5039
AT1G11880	3.20793	1.18573	2.23004	1.95719	2.91778	0.838581	1.48211	1.78474	1.98875	1.51896	1.8797	1.079	2.43267	2.82265	1.68745	1.89502	2.95609	2.6344	4.57682	2.02511	2.36129	0.173681	5.67638	2.51346	1.9555	0.97733	2.28084	1.57134	1.88935	0.958459	3.3323	2.03337	2.51481	1.58016	2.79761	1.64383	3.75385	0.607866	2.82837	2.37723	2.90092	0.736169	2.16348	1.00112	4.77434	1.33209	3.50814	1.13009	4.36101
AT1G11890	29.202	35.8282	61.4221	58.9649	69.9865	62.8927	48.4689	44.5186	71.2992	56.5125	75.2859	46.5791	41.1521	44.2346	56.7215	41.8228	87.4343	48.9947	82.3864	54.9806	79.4735	72.0711	64.2929	99.0856	101.78	49.6529	89.803	89.7155	87.1186	63.5986	83.34	69.4949	85.5075	45.4703	101.519	57.9426	96.5511	33.3622	55.4001	43.2178	106.649	47.5959	100.594	28.9929	79.6936	53.3764	87.6312	49.7628	108.783
AT1G11900	4.78575	2.19733	3.76359	2.17792	2.48312	1.15051	4.33841	3.52138	2.06536	1.55128	1.66797	1.13475	3.11255	3.99585	2.34381	1.05728	1.77897	0.569508	0.622344	0.595391	1.73701	0	6.19384	0.338819	2.66096	0.396042	1.65715	2.11869	0.724235	1.03217	2.72895	0.861112	1.3792	0.242049	1.82747	1.01331	2.01752	0	1.71293	0.508523	2.48694	0.210783	2.75975	0	1.4658	0	1.1124	0.242794	2.60899
AT1G11905	11.2253	8.66479	16.4328	11.9239	13.0901	8.50005	13.6734	14.2002	13.9293	8.51908	14.861	7.35521	9.26779	7.79004	8.23217	5.7035	14.7062	8.13347	6.22904	7.81275	13.8123	10.8707	11.3794	8.77123	21.1757	2.64514	11.9746	8.2389	11.6472	6.79603	17.1362	6.66434	15.2577	5.60295	15.8265	7.2613	16.9223	3.15648	10.4034	6.91558	14.9808	8.79976	13.8426	2.06476	14.0574	8.69268	17.9709	4.55529	22.9969
AT1G11910	237.483	250.206	187.094	247.144	142.972	213.56	205.795	162.505	134.615	162.316	151.537	215.523	213.547	227.931	214.594	190.228	184.136	243.086	173.606	165.558	113.569	160.099	311.81	230.229	172.047	168.219	146.291	213.709	123.145	152.54	123.849	228.595	153.559	199.469	192.296	213.32	178.801	197.464	164.767	208.048	163.275	221.909	161.265	198.84	200.299	242.764	188.756	224.644	164.39
AT1G11930	67.5566	86.7078	78.4998	86.8201	54.9844	79.9987	71.1798	85.808	72.8415	85.7341	70.1068	87.9308	56.9914	72.8244	61.0398	70.1606	45.7792	65.7837	51.0461	54.3502	56.3141	60.733	73.2971	84.5772	65.0776	91.8019	55.2338	76.9434	55.277	66.6709	58.7466	79.0813	55.827	76.797	61.3977	82.2322	47.4027	83.4004	64.3186	65.7577	62.6476	72.5099	41.1094	78.6071	53.484	50.0458	60.3141	82.74	63.337
AT1G11940	2.86333	2.856	5.09237	5.23969	3.4634	2.66702	3.91743	3.22612	3.42147	2.40698	3.72905	2.82328	4.62756	3.40567	6.13985	4.51243	5.47975	4.81168	6.33388	3.41687	6.01256	2.78342	5.36354	3.62771	8.20984	3.59188	4.92239	4.37948	5.1253	2.59217	5.39058	5.3004	5.748	3.40468	7.04296	3.43367	5.56203	3.04682	3.98437	4.98092	5.10735	3.88436	5.06372	1.2902	3.77177	3.61709	6.1107	4.128	5.09909
AT1G11950	1.59375	1.49047	3.24111	2.10252	2.9509	1.02234	1.85491	1.25851	1.66381	1.20869	7.32066	0.668961	1.31402	0.860459	2.05567	1.03055	4.35994	0.937789	3.26875	1.20001	6.3408	0.339508	2.30679	0.692093	5.79855	0.116857	5.58701	1.72079	9.95998	1.35036	8.6414	0.332323	3.31752	0.503184	4.91676	1.803	3.20325	0.156662	1.38955	0.587502	3.39942	1.8117	3.5993	0.430614	2.11248	0.536368	3.59689	0.503746	4.26436
AT1G11960	7.1564	9.05331	101.03	44.671	127.504	18.6334	14.5253	12.4035	58.0096	16.8845	120.948	9.7592	7.6329	6.96114	52.651	5.03842	108.958	7.76984	121.175	10.6111	239.889	11.4204	20.4908	13.1	140.612	4.07031	172.41	44.3067	199.512	7.52542	191.203	6.7467	207.003	5.00042	128.628	14.3548	88.209	2.72628	85.9218	8.31831	186.045	11.9086	128.176	2.43728	131.286	8.8981	150.764	9.14943	191.414
AT1G12000	17.5452	19.6016	15.3137	19.9913	18.7743	18.6697	17.1375	26.0929	15.2377	15.9775	16.9329	18.4569	19.5838	18.9013	13.9217	19.9136	17.2435	19.7957	22.941	24.9494	19.7723	22.929	14.8461	21.4944	21.1672	16.7214	16.281	10.4384	23.7305	23.7001	16.4062	16.1643	12.5578	20.4539	15.0707	16.5286	27.2009	23.1546	16.9366	16.6581	11.2819	14.2019	22.5104	29.4712	14.735	20.3368	14.3607	14.4224	20.2716
AT1G12010	4.63741	5.3347	2.2956	3.63526	2.48426	4.43016	3.19153	1.63406	2.44527	2.29343	4.05229	3.459	4.41716	4.87618	5.21614	3.07268	1.84847	4.06836	1.93086	2.09653	0.861301	0.277122	2.73623	0.9377	0.663904	1.70933	1.79408	2.8699	0.67584	1.52477	1.49351	2.9053	1.01346	2.38333	1.58281	3.39369	1.49775	2.3747	2.52419	2.04341	3.0049	3.7371	1.6655	2.45515	1.07743	3.25307	1.4432	2.95687	1.49688
AT1G12020	3.8381	3.53328	2.48056	2.58178	1.94212	1.5114	7.91791	3.30776	4.21376	2.57138	1.79381	1.14364	4.44435	5.22397	3.46873	3.88104	2.56564	2.95447	6.24482	5.65239	2.3866	1.50323	6.94315	0.506407	1.57207	0.765425	2.3354	1.92717	2.97688	1.93843	2.89267	1.76028	2.26886	1.28596	1.55837	1.00864	2.54719	1.48841	4.15856	3.61229	1.69134	1.43695	1.64197	0.954912	2.79979	1.14988	2.03561	1.56723	1.21272
AT1G12050	33.5556	34.5014	23.8413	32.0303	24.4812	35.6208	32.5095	28.5503	19.2488	28.3178	27.9345	43.4929	28.5817	34.2477	34.5432	34.3651	32.3208	38.7273	23.4039	25.6892	18.1837	28.4255	47.8998	36.4875	19.0358	27.3901	25.2705	38.4069	21.8616	23.9255	18.038	38.2774	24.7806	36.8243	28.4447	34.8159	23.5541	31.7549	23.6834	39.502	32.5407	32.8597	23.1338	39.5969	27.442	38.8097	24.7023	40.4356	23.8804
AT1G12060	3.35054	2.3223	3.11496	0.887604	0.810183	0.701515	3.73047	3.29856	2.26539	1.05209	2.88314	1.68786	2.52212	1.75792	0.240406	1.67178	0.285161	0.876207	4.82191	6.50184	2.28307	5.19367	5.09434	2.45931	1.50794	0.822011	3.60706	3.02625	2.48081	2.20577	1.84213	1.52657	1.81685	2.13069	2.02626	1.72979	1.25159	0.287182	4.43335	7.84445	1.12454	1.55064	0.598462	0.647271	3.21689	2.37291	3.64486	1.06229	0.631176
AT1G12080	22.1938	34.4334	19.6998	25.7122	13.952	13.55	19.8516	20.042	17.6537	21.7579	29.4027	33.9641	10.6164	6.10116	6.80355	5.23526	2.84084	7.71994	13.406	18.6036	21.9055	21.354	8.28583	21.1406	10.3317	19.6421	17.4757	17.5752	17.2704	18.0596	17.1618	9.45726	15.4181	25.2486	10.159	20.1345	13.8891	29.3342	23.6335	20.6587	22.3875	36.1883	13.7659	26.25	9.71282	10.8045	5.34021	8.03002	13.3941
AT1G12090	1037.45	726.28	975.553	1021.05	968.349	1090.88	1234.47	1019.86	1121.55	1190.34	1048.6	1048.03	1461.25	1557.91	1349.05	2298.29	1086.32	1374	710.666	742.585	851.865	913.873	754.304	508.759	345.292	864.164	832.496	584.313	822.215	900.806	837.414	444.503	445.095	662.617	320.506	591.757	345.903	411.671	574.206	338.975	321.632	226.134	389.23	582.96	527.144	549.821	493.929	668.491	568.46
AT1G12110	49.8705	31.1659	38.2743	32.3232	31.4922	20.2853	67.3622	56.3059	87.8583	73.4393	42.7119	38.7435	54.8091	45.3556	29.2229	33.5844	59.6293	41.3833	39.952	40.8939	48.926	35.4269	40.7195	48.5887	69.1309	30.9145	57.8322	38.9838	31.939	44.7412	59.0772	36.1589	44.873	40.0296	74.7965	48.0432	63.2009	26.0366	77.9759	45.2832	49.9414	42.2873	57.882	22.5042	45.2142	29.7854	77.1216	50.1453	79.7767
AT1G12120	52.4557	45.6419	53.9733	37.9907	33.8988	19.9637	48.2712	34.686	52.0618	28.6385	47.551	14.024	36.0689	28.5414	41.4667	18.8188	28.1742	15.6619	56.717	40.2899	38.7643	23.5232	65.2933	9.84265	60.3256	7.68403	40.5751	22.9413	37.6007	15.3709	35.7051	6.91511	34.1349	8.84045	43.899	11.4575	49.3369	2.45496	38.9341	19.7882	47.5732	9.29628	49.2127	3.91651	34.9194	17.7441	28.4943	6.37295	53.8888
AT1G12140	37.9483	33.0713	39.209	40.4286	29.9409	37.7576	38.6297	38.9887	44.2244	38.9195	43.3228	46.3048	42.4956	49.3687	51.3385	46.527	42.3778	46.1187	36.8875	43.417	45.1345	42.2572	57.4662	54.4942	52.4684	43.8302	45.638	50.8164	38.0812	40.7113	46.2756	53.216	39.643	53.071	54.5948	54.277	55.4839	32.3535	36.6546	47.3827	44.5924	39.4334	53.7511	44.2796	48.1231	59.0412	57.4197	46.1799	56.9554
AT1G12200	4.31762	3.14454	0.835124	1.09651	0.666781	0.793861	3.98035	1.54111	0.775523	1.04918	1.40021	1.94022	3.78218	3.63049	4.45324	2.52902	2.23381	3.38857	0.832517	1.63932	1.511	0.77178	6.89741	0.790903	2.65469	0.401671	1.06319	1.01768	0.371327	0.142768	6.17428	1.41174	1.73863	1.03842	7.25468	0.581422	8.92086	0.669379	1.84879	1.66635	1.3865	1.77685	2.5868	1.38666	1.22066	2.15892	5.18209	2.82941	17.0937
AT1G12210	1.40876	0.804354	1.64983	1.44358	0.540051	0.502814	1.53214	0.629883	0.577825	0.360645	1.16334	0.545062	0.436199	0.589631	1.50423	0.688104	1.54549	0.313624	1.03408	0.478683	0.897937	0.542059	2.35981	0.207792	0.885317	0.121673	0.570903	0.721879	0.959263	0.643002	1.19169	0.584062	0.544903	0.311432	1.80269	0.341553	3.34634	0.0854849	0.326731	0.426399	1.02036	0.927341	1.79916	0.285678	0.475431	0.475162	1.81274	0.292117	1.98329
AT1G12220	7.10866	5.72095	5.72081	5.87174	5.16194	1.95407	4.64957	2.6014	3.13979	1.81375	5.80803	0.600871	6.67609	4.08593	8.64747	1.48756	6.58728	1.13796	3.92833	1.07657	2.54188	1.06871	5.49336	1.33578	2.89727	0.486636	3.22436	0.792051	3.93004	0.773417	3.30026	1.21306	1.83001	0.588318	2.51743	0.509147	3.91132	0.169858	1.72982	0.71908	1.74924	0.345137	1.94849	0.188869	4.4121	1.87642	3.35247	0.708236	1.46683
AT1G12230	43.4463	47.2414	32.565	41.0443	33.7669	42.4664	37.6494	36.2114	34.4181	41.4345	39.7508	52.6369	28.8698	32.4376	32.9949	38.0576	30.3543	37.7612	34.1349	38.6957	28.8584	39.4476	35.1036	40.7973	25.3802	51.5958	35.0586	38.0591	31.0075	47.2888	27.6002	42.5175	26.8032	48.1439	25.6178	39.6068	27.7752	48.2515	32.3162	42.3133	34.8853	39.4264	31.5444	53.4353	30.1166	46.4034	21.9424	45.5937	21.9005
AT1G12240	136.888	152.948	165.991	183.346	158.71	90.1397	96.4082	383.949	396.421	398.66	141.888	124.051	223.059	216.763	254.102	441.818	125.026	126.044	120.564	99.5204	213.253	90.8503	124.936	221.837	140.097	351.445	217.119	319.641	61.746	142.547	81.831	239.085	323.293	85.259	71.2894	187.399	27.5408	69.6896	250.859	164.57	295.66	125.109	178.276	98.702	227.405	146.33	157.262	288.645	353.389
AT1G12244	18.5015	25.7604	18.2182	14.0589	18.2336	21.2343	16.7625	21.1858	10.106	14.5125	11.9005	12.068	7.33156	6.21567	7.36116	5.91528	7.32028	11.1094	17.4692	23.3868	8.01912	17.7814	13.817	12.0956	4.15247	7.29084	6.13312	11.7069	11.2857	13.5276	5.98048	14.0854	2.10779	11.5544	6.71899	8.59058	4.47175	9.78744	7.4733	9.87036	10.0644	7.98298	5.96012	16.8396	8.75353	9.81159	3.13499	7.82513	1.8355
AT1G12250	82.7631	88.3449	79.6652	80.4595	63.306	76.8538	72.295	66.7465	57.7058	74.2889	68.334	94.7546	59.0084	57.834	52.8151	55.8928	40.5776	60.2174	50.0913	52.9258	27.6333	40.8157	61.9939	48.4358	31.2989	54.9568	37.4773	58.0734	37.6655	49.8489	40.7911	64.8016	43.3995	51.6588	37.0303	44.6785	40.4583	56.4297	50.9026	58.3062	45.0227	61.4358	52.1635	64.0726	49.1537	64.1546	33.4063	57.796	38.6805
AT1G12260	1.16197	0.906389	0.375028	0.598104	0.926594	1.09626	0.659894	0.885346	1.54379	0.654909	0.831336	1.25844	1.57059	0.583445	0.866689	0.69395	0.253626	1.94466	0.530809	1.25804	1.43478	0.872613	0	0.148729	0.615405	0.196454	0.204937	0.376751	0.579128	0	0.581503	0.818425	0.483983	0.432632	0.75257	0.382951	0.863701	0.257994	0.502861	0.434588	0.49596	0.499696	0.855001	0	0.348951	0	0.402968	0.121005	1.19581
AT1G12270	26.0245	27.5794	29.7483	28.1764	26.3635	23.4381	34.4413	32.7892	23.1168	23.685	26.9386	25.2276	29.0205	33.4646	31.5082	33.0776	28.4897	24.1551	32.6444	34.4875	32.6133	32.2984	36.2216	27.9752	34.3725	23.7151	32.307	27.9111	29.8556	33.6005	34.0845	23.4195	25.4516	27.3342	27.864	23.3032	31.2936	17.3106	22.6748	25.1188	22.1714	19.9247	28.9894	22.6466	26.8099	21.0058	30.271	25.4391	34.9767
AT1G12280	9.25434	4.63807	4.24937	2.69453	3.187	1.57886	11.1904	2.77189	5.0237	1.73227	5.37183	1.79313	10.6575	4.5481	5.27367	0.676727	3.18809	1.50134	8.18972	2.52987	2.78528	0.511659	13.7401	1.21802	2.99141	0.300741	6.01691	2.87408	3.38495	0.815403	3.44087	1.11576	3.78225	0.531129	7.83811	1.3719	7.73352	0.180404	5.75114	1.53189	6.12443	0.753615	4.59493	0.738949	5.57449	1.83652	4.90393	2.01003	6.37324
AT1G12290	1.81256	1.41498	1.5669	0.902596	1.95136	0.723743	2.67353	0.661854	1.51472	0.815082	2.24571	0.44758	0.913585	1.01839	1.81211	0.620963	2.82526	0.389489	1.73302	0.276252	2.15565	1.00416	2.61154	0.633262	3.58908	0.232825	3.00615	1.63945	1.44543	0.22323	3.50468	1.21274	2.94896	0.644273	3.28821	0.553013	3.55218	0.257396	0.59885	0.984273	4.23612	0.199573	3.14375	0.0712537	2.62896	0.481365	4.79939	1.3067	3.49471
AT1G12300	1.71049	1.15962	0.937463	0.595099	0.718937	0.238517	1.9399	0.727383	0.611231	0.335603	0.972756	0.0961997	1.0958	0.83069	0.783867	0.464763	0.693445	0.0528791	1.88844	0.730935	0.426915	0.0961337	1.65992	0	0.173	0.149961	0.911601	0.12661	0.696038	0	0.678011	0.0724191	1.12168	0.189996	0.565822	0.205418	0.370782	0	1.29581	0.139418	0.258466	0.0520265	0.142077	0	0.668062	0	0.677376	0.129246	0.52302
AT1G12310	30.2195	37.6386	30.2795	32.3242	28.2373	32.3813	35.1759	39.8083	29.731	39.1668	28.828	34.8168	33.4593	33.6716	27.4238	29.5754	23.4492	28.1306	30.0856	28.3553	28.5864	35.0822	30.246	35.3695	32.4961	38.2059	29.2097	29.3549	24.1841	31.8013	30.1269	34.4824	28.0827	35.5765	30.7582	32.677	34.4652	33.3854	35.1667	28.2239	19.9798	29.3411	31.6586	37.4197	28.1786	29.0826	31.6677	32.5885	34.7998
AT1G12320	2.18368	1.42051	1.08264	0.546531	0.921885	0.532815	1.32655	1.04803	0.847783	0.591854	2.38584	0.588498	0.936614	0.595709	0.55835	0.291858	1.47188	0.671001	0.236143	0.565426	0.381694	0.405403	1.75591	0.349435	0.959798	0.358876	0.240197	0.268876	0.802147	0	1.73256	0.14498	0.283272	0.191222	1.35128	0.0510751	0.531923	0.205458	0.265292	0.319526	0	0.160357	0.499844	0.151407	0.7343	0.0930924	0.776108	0.0637254	1.24154
AT1G12330	5.20313	3.9397	2.0108	1.95367	2.4946	0.864632	6.58463	4.3334	2.36796	1.13179	1.68487	0.861387	8.00459	5.86535	2.8077	1.9983	0.97434	1.24176	2.57359	2.32858	1.80621	1.82096	6.22798	1.31238	3.86686	0.430828	2.01822	0.460714	1.67946	1.43655	2.56499	0.908185	1.93889	0.551002	2.06709	0.428745	3.61492	0.386228	2.27396	1.16635	0.480675	0.370187	2.79263	0.216662	1.57888	1.20127	1.90996	0.825661	3.25078
AT1G12350	18.1335	17.7422	17.9632	17.4055	9.59362	12.3952	16.121	16.3688	12.8656	14.9868	12.5866	14.5195	17.923	24.4087	16.0133	17.8713	16.5425	18.8139	12.6149	9.04113	11.5543	9.63706	19.4445	8.52463	14.4558	8.15151	14.1154	14.8859	5.79711	11.9708	16.8586	9.76105	14.7651	8.93565	20.5595	11.5364	13.9284	5.39294	12.1344	6.92533	14.8283	6.82045	13.6932	5.26239	10.6777	7.31753	16.6576	11.0709	15.8553
AT1G12360	23.965	27.977	33.9748	37.2522	37.6078	25.6057	24.4505	23.555	36.5335	30.7041	40.3889	24.5168	19.5487	22.3979	25.3535	16.7235	63.2571	20.3439	25.006	16.928	39.9385	18.0052	23.8883	25.3898	61.2584	12.0769	35.4916	29.8379	36.15	18.6671	40.5566	16.7089	34.129	13.2875	39.5007	15.0849	47.3719	8.39943	18.601	15.0481	42.7262	15.6684	45.5081	6.73778	30.8666	19.0386	41.1882	14.7522	55.6457
AT1G12370	1.85752	1.52952	1.00898	1.33664	1.94918	1.9586	3.07871	1.48454	2.79265	2.36046	2.08317	1.39231	1.08381	1.44056	0.483435	1.536	1.08233	1.74502	5.90398	5.87282	5.66915	3.94636	2.07204	3.40036	1.7275	2.97319	3.581	2.91397	4.06452	4.10007	1.02966	1.236	1.26586	3.49731	1.86183	2.15049	1.63454	1.73888	2.88457	2.92233	2.44002	1.60707	1.98759	2.18183	1.12252	3.74117	0.947672	0.981675	2.70574
AT1G12380	2.01972	2.89331	2.40541	2.09062	2.3034	0.525519	3.32693	3.37968	4.80456	2.30806	2.08341	0.477414	4.51842	3.44442	2.89714	1.93087	0.710471	0.490473	5.67035	3.12551	3.85111	1.33714	2.9947	0.139709	1.23708	0.427323	5.95674	0.973044	4.32958	1.86043	1.63054	0.300976	4.77616	0.768985	1.23588	0.214312	1.98353	0.23211	5.38555	1.77182	1.09217	0.0872722	2.05841	0	3.2643	1.27839	3.16579	0.766122	1.58136
AT1G12390	12.3073	12.7916	16.6253	13.8277	8.77332	9.2345	11.7542	11.2088	16.2541	13.2199	10.3557	10.9003	14.2189	14.2974	16.8581	17.4209	18.8307	11.307	10.5737	13.0513	11.2108	13.5014	19.6344	9.42676	10.5778	9.13457	11.8038	17.5258	9.65727	11.7073	11.9249	11.9569	9.6821	10.4622	13.4991	7.88515	16.039	4.60897	12.2387	13.6492	14.7968	6.69353	13	3.71322	16.7641	11.3297	15.2871	8.55515	17.0135
AT1G12400	9.98128	4.24898	10.8616	10.3382	5.31343	3.94925	4.71275	7.0671	12.4171	8.70439	9.75031	6.59705	12.9654	12.9706	17.1935	15.529	14.1925	14.1241	14.1017	11.204	8.19813	25.0275	25.7135	14.9716	10.5652	9.38518	11.2661	20.7868	12.6576	19.3632	6.29117	9.58754	10.4953	13.6045	9.7138	9.24804	9.49828	7.50052	13.8341	8.96676	10.8375	5.83783	6.96224	3.11374	8.79592	15.1605	7.36297	6.8084	4.09378
AT1G12410	138.46	152.709	129.246	148.195	130.175	163.133	144.214	150.437	136.257	165.139	141.095	174.635	114.679	125.615	106.512	131.817	111.523	132.757	118.888	148.126	125.722	172.818	122.552	158.884	118.429	196.229	119.226	156.819	131.817	157.436	135.906	178.382	131.13	175.534	134.104	176.01	142.705	186.385	128.354	154.142	132.432	177.582	150.804	189.721	114.47	155.485	115.658	163.985	137.767
AT1G12420	8.84131	5.82304	20.2845	6.02705	14.7123	2.40101	6.87235	4.24834	12.0786	2.4171	6.26749	0.398614	3.86832	0.762791	2.69171	0.57668	7.87361	1.55563	11.5895	3.27935	12.56	0.663136	10.9273	0.912658	36.8609	1.11336	9.4537	2.08789	16.9804	1.19009	16.1401	0.806614	15.697	1.13874	19.7801	1.46161	23.024	0.719258	17.1718	1.29838	29.5145	2.27446	29.7538	0.6028	10.729	1.72129	24.5327	0.16123	22.0429
AT1G12430	7.63275	9.78786	9.08552	8.87481	10.5249	5.2056	13.1989	10.074	7.57861	6.0098	12.6029	4.89956	6.12923	6.05936	5.2484	3.15496	7.74046	5.76729	9.84849	6.64972	15.9505	6.04694	13.583	3.6494	7.9932	2.54468	13.3787	4.32837	15.4048	6.30381	17.1469	4.91486	14.1569	3.68776	8.47571	3.71726	10.3793	1.8896	7.53225	5.92435	15.6864	3.21367	9.34526	2.00567	11.9502	6.68021	15.3975	5.92727	17.1464
AT1G12440	62.1132	47.8363	30.2131	47.0479	36.6914	35.6904	30.2986	35.5566	33.8757	27.7127	36.5169	14.8437	28.7318	34.8907	36.3529	30.7792	45.9539	25.0989	15.0402	10.3089	15.3676	13.4758	20.4543	16.1941	35.4384	6.47503	16.3887	17.0064	16.4498	10.6518	29.3617	13.8006	14.115	5.65247	25.5673	13.5195	24.4684	9.59169	15.1198	12.0413	17.334	11.5878	20.5322	4.58498	24.348	11.2911	26.7896	11.3924	25.8586
AT1G12450	12.9466	6.10676	8.27458	4.72906	9.39917	5.13104	5.619	7.03326	10.0556	3.52549	12.0817	1.28372	8.8778	6.10144	8.37404	4.64449	12.49	3.43713	2.63538	1.40322	5.83032	1.07991	4.19968	1.09003	6.98359	0.878452	6.59118	1.65007	6.44506	0.798801	7.19101	0.764075	6.95001	1.10744	6.42196	1.62838	4.73022	0.592819	2.30861	1.50953	5.35409	0.22522	4.77393	0	7.9749	0.810901	6.23508	0.413346	13.1373
AT1G12460	8.6691	4.74381	3.40795	3.39645	4.73707	3.16539	7.12346	5.64009	3.83631	5.09389	3.98221	1.24038	4.82459	4.44622	3.45078	1.32705	2.60412	1.90105	6.40195	4.70564	5.29058	2.50066	4.48179	2.41382	3.30641	1.33017	3.95846	1.56237	5.11677	3.01526	4.14825	1.86933	3.65641	1.32918	2.60773	1.55008	4.20458	0.894304	4.78885	2.72611	3.6196	0.629365	2.14044	0.41543	4.31169	2.36732	2.90649	1.05239	4.04517
AT1G12470	13.3262	14.5027	14.1414	15.4699	11.9365	11.9001	14.3406	15.019	16.97	12.802	13.8587	14.4928	13.6411	14.1404	18.7714	13.3225	13.044	15.7688	20.4527	21.1276	20.1937	20.9252	22.3736	24.6192	24.6089	15.6321	22.1054	23.1424	15.8284	20.4722	15.0593	19.54	16.4785	15.6333	20.1596	19.2095	20.9272	12.195	17.7267	16.5724	18.124	14.8195	18.5816	10.6905	21.1259	18.3066	16.5504	19.2612	15.4609
AT1G12480	5.80592	5.45689	2.4654	2.76343	3.24937	1.99827	4.31241	3.37904	4.7446	2.73594	2.99594	1.01467	7.27764	6.16176	5.41076	3.47403	4.48096	3.36127	2.06166	2.56569	4.28142	1.91791	3.77003	1.47274	7.40955	0.570926	3.03311	2.35369	3.71969	1.91467	6.06065	2.63417	3.84183	1.34365	4.15725	0.733956	3.62942	0	3.27633	1.43691	3.01226	0.584755	5.09111	0.123987	2.83084	1.96467	7.82049	2.37545	8.1128
AT1G12500	34.2099	16.0746	17.6516	14.6595	15.7142	11.4863	26.1467	13.8516	21.5446	8.37935	30.0202	7.59897	21.0953	17.0987	18.5466	17.7811	21.6106	15.7372	20.3026	14.2836	23.4901	15.9455	17.2564	4.74593	15.5662	4.43779	17.121	6.18462	22.3589	14.6563	16.946	5.80363	6.60208	3.20185	9.14329	4.71054	17.4439	4.75186	8.77587	6.69	5.54746	3.56826	11.3717	2.11017	10.6683	8.28768	11.0459	5.68758	9.29792
AT1G12520	36.7453	65.0442	137.491	140.049	33.2589	37.2474	71.6016	70.7212	32.6087	34.851	22.0685	28.4371	23.8183	21.5204	21.6656	17.809	17.5765	17.3189	101.062	79.5133	84.6978	111.263	34.0137	54.3494	18.4429	30.8172	22.7867	16.5636	38.6435	24.6945	21.8218	26.5121	15.7788	28.853	25.6202	22.9816	27.9982	43.1786	15.2524	39.7532	20.0683	17.5033	16.4179	21.3826	22.5956	27.1956	41.7627	16.7523	21.9449
AT1G12530	17.9781	23.4604	16.6365	11.6993	15.3681	14.4229	17.3181	14.4874	13.5383	11.7483	14.3372	13.302	12.9562	15.595	12.3034	9.64415	12.834	11.8351	14.5165	13.8671	14.1462	7.44689	25.5993	10.7787	9.95104	9.42924	14.1413	12.6875	9.32917	11.0243	8.82026	10.3123	14.7428	14.0214	9.14396	10.8072	11.3476	5.16118	15.8389	12.9929	14.0985	8.56703	7.87517	6.14277	11.9336	6.29504	9.56149	5.99629	11.089
AT1G12550	5.05174	2.51821	3.58095	3.51825	4.75378	3.32436	6.26275	6.56938	6.45717	5.08335	6.40087	4.91198	6.82685	8.10439	7.13374	6.11732	5.73458	4.19698	4.8151	2.47203	4.62275	2.56105	4.58047	2.43296	5.00497	1.79496	6.71279	3.9444	4.32362	3.8219	5.47733	3.42718	7.11833	2.46621	6.05256	3.31804	3.99266	1.12125	4.02872	2.56492	7.41932	2.17579	5.47466	1.4911	8.51694	2.28136	6.44651	4.38286	13.0817
AT1G12580	34.4887	34.5496	79.3614	40.3881	79.437	26.7118	32.0464	17.4678	46.213	11.8621	72.3511	7.80338	13.939	10.6639	45.0573	8.83688	65.1932	8.74809	67.8226	12.2515	73.2661	5.63123	23.282	4.10113	30.6807	2.18612	72.5537	15.5284	78.3376	8.20227	52.8867	6.22294	59.7463	3.46859	34.8274	5.90274	22.1186	0.751099	37.4992	8.89783	44.2214	3.62221	30.5066	0.843855	59.267	7.43196	72.7954	5.88411	44.2653
AT1G12610	14.0491	2.9523	60.1199	5.31284	78.3617	3.58574	8.80974	2.24519	30.8184	0.859894	109.074	0.685634	3.58049	0.401903	68.8065	2.23921	51.0548	1.60265	263.536	2.97298	142.463	0.315375	0	0.274085	3.50074	0	290.269	12.7143	253.078	1.44871	49.2207	2.2343	170.244	0.652832	21.3702	7.7684	3.27874	0	117.699	0.877765	78.6916	1.42704	18.0635	0	259.821	1.93435	40.7899	1.05789	54.1272
AT1G12620	3.85361	2.90309	1.76143	1.44178	4.4902	1.00248	3.85592	4.37708	4.66664	3.53522	4.89724	0.930888	2.88007	2.96047	2.79014	1.47653	2.54624	0.634567	3.0413	0.750585	2.73498	0.133891	3.84482	0.812319	3.59534	0.136438	3.6715	1.52084	5.01984	1.22415	6.74659	1.00529	5.53308	0.430786	4.34368	0.706371	4.73365	0.469344	3.11282	0.4413	7.92072	0.361145	3.75084	0.103738	3.71437	1.03573	4.30043	0.70308	6.8325
AT1G12640	15.2818	16.8305	12.3361	17.1379	12.5856	12.3872	15.5074	15.4323	16.4464	15.0631	15.9078	17.7926	15.8437	14.1688	15.5357	13.8677	20.3737	20.1706	17.3093	15.9153	15.5093	15.686	24.6432	22.5339	25.8583	15.4113	18.5869	20.4734	11.4955	15.3762	14.9942	18.3573	17.2057	15.0607	22.6364	18.0765	20.9778	11.3065	17.3591	15.2615	16.5339	14.3007	19.1717	9.22816	18.7363	15.303	19.39	18.1987	22.3577
AT1G12650	22.8024	19.3763	34.1164	20.5222	28.0143	19.2377	32.9912	26.4528	20.7316	19.1636	26.1105	14.9058	35.5482	32.0507	35.9762	25.065	24.5176	23.4622	41.0904	47.7691	41.7407	39.078	54.5211	32.1774	44.706	16.6207	36.1656	36.6303	38.062	32.5202	40.2817	18.5808	25.5688	22.2785	41.8948	17.4306	40.7628	7.66734	32.5075	26.6339	24.5972	11.8317	30.7203	12.0098	39.1864	30.0932	34.3941	15.4729	39.4382
AT1G12680	10.0281	6.44377	7.07866	4.5345	7.18486	2.42728	10.4818	4.80138	5.97415	2.08425	7.64252	1.96176	9.38095	6.18899	7.93674	4.02333	7.34081	1.96677	3.41248	1.9167	4.75754	1.32171	12.4397	1.11241	11.7795	0.268215	4.7365	1.94322	6.63577	0.852232	12.9785	0.868116	7.35924	0.341713	12.1655	0.818898	10.944	0.368019	3.20188	1.19756	11.7583	1.67152	12.9489	0.720983	6.01131	1.01994	9.27948	0.865864	15.9448
AT1G12700	3.66252	2.45526	1.72293	1.71745	1.99559	1.03797	3.99346	2.96247	2.12361	0.754208	2.10892	0.447111	3.64394	2.16548	2.47029	1.11226	1.78257	0.839814	1.86397	1.83045	1.62659	0.222866	4.73788	0.196866	1.27505	0	1.64018	0.762635	1.47515	0.6288	2.99249	0.226049	1.6196	0.42519	2.88776	0.0801398	1.24754	0.784278	1.97192	0.746188	1.39746	0.163705	0.998583	0	0.872501	0.400629	1.65472	0.358748	1.57667
AT1G12710	31.1854	11.644	12.4753	4.547	8.53217	3.6092	11.0334	3.9721	9.19391	1.8067	24.6984	1.2121	22.0146	13.434	14.7222	2.44643	17.9316	2.93687	6.75429	3.23506	9.7773	1.15409	25.4938	0.799264	27.7439	0.478743	12.6511	3.98819	12.341	1.70589	40.0373	2.84043	17.3894	1.24538	25.0099	1.77263	26.7046	1.33594	7.12972	2.02824	17.0355	0.642392	23.335	0.18769	13.0563	2.10083	24.3386	1.11641	71.3741
AT1G12730	6.37147	4.59214	4.88686	4.61675	4.32643	3.47361	6.29975	2.65373	3.29441	1.86154	3.97883	1.31436	3.67651	4.40912	7.47826	3.09701	4.71433	3.67883	2.82041	2.82489	2.73345	2.49837	6.35524	2.12239	4.25724	1.58405	4.07403	1.37782	3.70869	3.92338	4.0987	3.02221	2.29825	2.21551	4.82105	1.5687	4.07386	1.19456	3.58447	2.45077	2.14824	1.00422	1.79407	0.881651	3.91677	2.88393	4.58724	2.04309	3.88124
AT1G12750	20.0167	25.7597	15.2114	23.1451	18.8959	21.0536	23.7638	17.9637	24.2963	25.5047	24.5236	32.2144	39.1774	46.3125	30.3793	38.3714	27.2871	29.5938	13.9945	11.6179	18.9439	15.2665	18.399	10.5091	28.7214	14.0236	19.1868	15.7095	19.3019	14.4112	29.0821	14.4299	17.7727	18.104	25.2442	19.1782	32.404	15.7638	15.1918	11.6011	12.8316	16.014	21.0465	13.3236	18.4928	11.4099	17.7582	24.0026	23.6105
AT1G12760	21.3742	27.3701	33.5791	36.0818	37.9554	29.0958	27.4465	18.8819	36.4993	25.8927	37.8817	33.8157	27.8391	31.9311	44.2482	26.4727	51.9252	29.2206	31.6172	20.2916	38.4334	30.7381	51.1422	36.5846	106.13	22.8613	44.2001	34.8837	38.0252	24.1466	47.5242	29.5276	40.5882	21.0941	72.7171	30.2815	70.2397	13.099	32.0638	30.0746	44.0684	29.7996	66.9193	15.4432	46.0969	30.9882	51.9643	26.8393	61.1275
AT1G12770	30.5856	27.7816	25.5339	24.3915	29.5049	30.2479	26.6767	36.0852	23.1928	26.715	28.1776	23.6904	20.8598	20.997	17.4083	17.7477	14.0543	17.2665	22.316	30.4306	22.2227	30.1985	15.8868	15.8711	16.1398	17.7565	13.7617	12.1457	22.6893	26.6888	15.1838	14.9223	11.7632	20.5362	10.0505	12.7031	17.3727	16.5726	15.4302	18.1391	9.36233	10.6089	16.4081	20.1387	11.2714	17.9065	11.5819	14.4023	13.1895
AT1G12775	2.47398	1.47153	2.42824	1.56672	1.87603	0.543568	2.08434	2.83777	1.4815	1.14365	2.62803	0.405672	2.58354	1.36176	2.15811	0.568358	1.72994	0.43258	1.7313	1.60337	1.82564	0.166668	2.0577	0.287092	3.10293	0.0854611	1.59872	0.438221	1.20619	0.608103	3.18423	0.993891	2.01459	0.106665	1.69006	0.701852	2.26535	0.11686	1.62978	1.51496	2.0805	0.357363	0.842479	0.128422	2.63912	0.478228	2.22648	0.433464	1.4947
AT1G12780	45.9075	35.3139	26.7699	34.8185	14.8398	29.6483	18.0866	12.3613	14.7872	12.0577	19.605	17.1326	19.1529	26.7823	32.3964	16.8349	35.0303	26.7511	7.97025	6.53927	6.62743	7.47798	16.0296	10.2487	9.73175	6.53097	10.6332	12.1442	7.05437	6.68003	10.3445	12.7488	7.97789	7.9706	19.649	16.6275	13.6962	14.8951	8.77398	10.6955	6.64254	14.724	6.7343	6.85116	17.5764	10.9794	15.6929	12.2983	6.36187
AT1G12790	4.71674	4.11216	3.16443	3.34441	2.05916	2.43569	1.40837	1.82553	2.17301	1.5235	1.04942	0.749368	2.04403	1.85159	2.73645	1.81923	3.24606	2.0177	3.73855	1.24029	1.68443	2.21573	0.968408	1.66571	2.07275	0.706495	2.21385	1.96135	2.60822	0.763007	1.35409	0.955096	1.66754	1.01645	0.417128	1.08679	2.00578	0.918316	1.90116	1.36651	0.462129	0.855572	0.378479	0.404502	0.243746	1.00093	0.561458	0	0.964615
AT1G12800	212.858	245.495	169.586	210.19	228.544	236.176	189.376	263.155	228.808	238.867	202.474	185.261	162.912	157.354	134.982	150.272	102.45	158.498	194.87	279.793	194.919	281.967	154.237	198.826	124.076	269.997	149.757	162.579	197.256	253.368	162.619	196.691	134.992	225.187	111.125	179.769	152.148	230.194	171.187	204.049	114.066	171.41	158.881	255.543	121.158	195.945	109.605	154.688	82.5774
AT1G12810	14.6583	19.3141	20.4592	24.167	13.1087	15.9312	16.9563	14.4829	15.1834	17.7275	14.6184	25.3334	24.3836	20.6241	20.958	38.5376	34.6283	34.9545	23.8845	21.8642	25.6173	34.348	33.8421	45.2358	38.0794	27.3223	22.2372	35.9362	16.1385	26.5144	24.8207	23.1261	32.6195	28.008	31.0655	30.3357	22.2539	21.5566	24.1964	27.6034	23.181	30.8656	17.2781	25.1695	29.0679	33.228	24.2852	35.4	36.3137
AT1G12820	19.8624	12.9093	7.09401	5.27082	5.05538	1.08121	19.7484	10.0834	8.99839	2.93579	9.95118	1.03537	29.3431	14.2608	7.22291	3.12945	5.69957	2.58159	8.52433	3.05759	7.05168	0.276378	23.036	2.13761	22.4491	0.357717	7.37014	2.17971	11.2692	0.513088	17.2784	0.597668	11.0634	0.533688	23.1036	1.76966	25.965	0.285624	7.85804	2.40179	31.5648	1.68169	33.7555	0.213117	5.90035	1.04492	10.6106	0.798461	27.651
AT1G12830	17.9854	12.493	18.7399	12.0712	10.0155	5.14305	18.293	26.3613	15.6031	11.8457	11.6514	2.70437	21.7034	18.4462	19.5516	12.5589	9.40752	4.46039	25.6204	17.1197	20.2703	7.7119	40.9224	8.46715	28.8287	2.20947	18.7378	14.9187	22.5946	11.7358	20.4926	4.94723	22.8339	5.42378	31.6303	8.10633	36.0642	0.32747	24.5583	17.3026	29.1799	4.18247	33.8922	1.83094	18.0839	4.97359	12.9791	7.53873	24.9775
AT1G12840	42.537	48.0638	35.3272	49.6153	41.722	52.7113	48.4697	52.0764	52.1566	52.2351	48.0187	62.7639	57.7754	62.2499	54.8525	66.0178	61.8853	69.3399	56.2118	67.227	53.3369	70.8347	61.9673	86.0741	55.1687	82.7873	57.777	75.3327	51.4655	79.5736	57.5399	78.9659	57.0601	81.4591	72.5996	89.884	68.7546	82.3603	56.3645	72.1265	64.4395	68.6969	66.0639	85.2685	61.8489	78.7807	69.2711	79.3587	61.3419
AT1G12845	42.6177	38.932	40.7445	33.533	52.9806	39.1011	48.7344	28.6642	44.6384	39.5369	51.4544	26.8209	31.6815	31.1358	29.0254	24.1032	18.5769	9.70193	49.4075	30.611	60.3973	26.3072	22.9206	20.2892	36.5261	24.6	56.5962	22.8424	61.8405	38.5988	64.6444	16.7215	55.7851	31.8649	37.9366	28.3761	48.1702	12.1611	36.8853	20.6037	36.1028	8.88311	47.1057	26.317	22.2604	19.9563	27.5981	20.8678	38.4643
AT1G12850	17.2409	18.5899	18.3486	19.762	15.1382	20.0017	21.225	19.4512	19.7467	20.3972	21.0948	24.864	24.8168	23.4393	20.3549	26.8107	18.1201	22.4471	18.0174	16.2479	16.3767	20.931	17.2392	13.2561	18.8979	13.7357	15.5097	15.9797	13.1891	13.6632	19.7306	14.0707	12.6573	14.1036	16.8007	12.7463	23.604	8.13452	9.55355	6.93531	10.2355	7.0771	19.45	10.6333	13.2282	15.2241	13.3587	14.8918	17.8082
AT1G12860	23.1383	18.9593	10.0204	11.84	11.1466	6.68951	20.5199	12.9137	11.6445	7.54054	7.906	4.11179	16.9035	14.1363	9.53459	8.58406	5.16709	5.73978	14.4305	13.3351	5.31522	7.07851	14.3571	1.42939	3.74815	1.24222	6.99001	3.33477	5.94247	3.43246	5.0775	1.98219	3.04504	2.76349	3.4477	1.48423	5.11692	0.40441	7.3372	7.30247	2.67356	0.545441	3.19249	0.444908	5.44688	3.99949	4.18142	2.01347	4.33848
AT1G12880	29.6664	19.1553	45.7294	25.0431	34.9117	22.2728	16.5994	16.6873	25.9738	23.3013	41.9115	24.9204	16.8875	23.0209	30.3202	18.6657	28.7408	12.2572	33.4784	25.8123	54.0268	22.2064	63.5855	39.565	62.3563	35.5933	63.0781	67.3999	54.6789	22.9917	71.6198	43.9811	64.7795	41.1529	71.4872	55.0242	55.0085	18.6802	42.4416	48.4059	85.3477	50.5383	70.5801	35.2399	69.6759	50.1864	62.6438	52.4272	84.5142
AT1G12890	1.07158	0	2.47798	2.31051	0.414666	1.4268	0.635834	0.877418	2.21654	0.686085	0	0	0.356438	1.29395	0	0	3.19034	0.38293	2.89883	0	1.92432	0	1.07325	0.649791	5.73645	0	4.15003	1.97461	2.31363	0.704175	3.52918	0	5.4097	0	2.72593	0.709906	4.83848	0.481037	1.26129	0	5.53458	0.371678	2.96805	0.511859	4.39484	0	6.74202	0	5.05053
AT1G12900	1830.52	2206.57	1376.47	1793.37	1859.69	2094.09	1824.81	2365.07	1965.33	2355.2	1621.43	1873.53	2256.14	1972.28	1479.82	2113.53	1185.89	2169.07	1319	1785.74	1176.71	1871.97	858.462	1098.54	666.472	1923.49	979.531	1021.8	1277.15	1740.52	1132.19	1402.03	840.019	2057.24	720.695	1419.43	1219.04	2164.4	1492.34	1697.03	861.936	1319.58	1328.41	2396.63	890.796	1694.01	893.946	1513.1	540.628
AT1G12910	14.3363	8.74579	7.30302	7.96248	6.80774	6.99493	12.6933	11.148	8.70716	6.05664	10.1599	4.09324	15.3399	13.086	13.3683	9.66784	12.5213	6.30397	14.8865	9.10384	8.17326	3.37128	18.8885	2.63812	18.1101	2.94851	9.76741	4.61823	11.0308	4.65015	9.5064	2.72059	7.4789	2.13066	16.6403	3.31978	17.0729	0.659	14.2956	7.49458	11.0707	1.73222	18.217	0	10.7719	6.07863	10.7739	2.95063	15.6732
AT1G12920	51.5326	50.2492	71.0212	63.66	60.8157	53.4124	67.456	66.6476	62.455	61.344	66.1137	47.3004	82.7342	93.2307	85.7199	85.0975	70.1343	66.2118	70.6252	79.2964	89.2861	85.855	89.3499	94.0644	86.6411	68.8798	71.9851	84.8873	72.8342	83.0604	89.3309	76.4444	72.6991	74.0583	94.2388	89.6072	83.6647	64.2089	66.6044	75.6986	65.8205	64.1635	76.6221	67.7974	75.9955	79.2309	93.1486	78.785	96.0868
AT1G12930	8.17685	6.46782	4.4649	7.14503	6.13986	5.02003	7.91955	4.46561	4.82492	4.60263	6.13402	3.15053	5.87241	5.49374	7.60267	4.69985	6.07383	4.65432	6.90853	4.5101	4.74424	3.79668	5.8719	2.33909	3.06277	2.13425	5.33647	2.43645	5.16271	3.40525	3.89926	2.58777	5.1203	2.63547	4.19665	2.13649	3.96182	1.61651	4.74682	3.59964	4.20235	1.79074	2.90959	1.60558	4.13636	2.44901	5.40197	1.72414	5.34838
AT1G12970	6.25138	3.70507	6.3882	3.37579	4.20266	1.13991	5.02758	2.18503	4.00216	1.62602	4.97561	1.07199	5.97737	4.23776	4.7175	2.02943	6.71907	2.9586	2.96708	2.82912	2.27488	1.12594	6.31655	1.65269	8.88623	0.33	3.28143	2.76901	3.58167	0.445712	5.0285	0.723813	2.50699	0.850378	9.99692	0.682171	8.86942	0.11345	2.78713	2.12104	6.70702	0.867563	9.56192	0.126439	3.57373	0.628947	3.41768	0.861657	8.12037
AT1G12990	67.2209	20.8506	59.6713	20.3021	61.6314	8.33996	35.703	9.37274	42.4574	4.38638	53.4955	1.49312	26.1556	10.3959	54.0182	4.25069	57.7417	5.35723	55.0553	9.63569	59.0422	1.48128	40.3894	3.50515	43.8592	0.524019	74.2195	6.22127	68.0184	2.85976	63.124	1.61379	80.2991	0.962585	41.8253	5.27711	41.971	0.410187	40.8279	4.21958	46.3816	1.86403	39.6127	0.683245	71.91	4.39868	57.4343	1.73808	64.8952
AT1G13000	14.4097	16.1632	19.267	25.7573	18.6136	15.2587	18.8422	13.1468	22.2241	14.6338	21.88	15.4091	18.6011	17.1408	16.5404	12.5828	18.9285	15.8371	14.0638	8.6301	12.1902	9.20394	16.331	11.1458	13.2003	6.70796	14.7785	12.0308	11.6272	7.51953	14.8011	10.544	10.4628	7.12647	11.2011	8.90537	16.6127	5.03733	6.96171	4.87842	15.1309	5.41324	16.5005	4.62326	12.3068	10.5194	15.2672	9.57841	17.5057
AT1G13020	16.7446	14.8864	24.8823	19.7926	20.7643	10.2375	25.9408	17.188	27.2307	18.2742	18.8709	13.4614	17.9259	15.6893	16.3005	10.1153	18.1558	10.3577	25.4914	20.544	20.1218	14.5314	25.8854	12.2051	45.2019	6.05377	19.7218	15.2628	17.5707	14.1931	23.9487	8.49402	18.7969	9.56397	26.5292	7.99399	35.0234	3.94936	17.8454	12.3466	24.3397	6.50111	39.5265	4.47043	16.8029	12.5429	19.5277	10.9438	27.8561
AT1G13030	1.94195	3.56217	3.7292	3.06223	3.13138	2.18397	3.85521	5.18513	2.86568	3.00175	3.4785	1.23873	6.47467	6.67605	5.35649	7.3873	6.07735	5.77693	5.35045	6.26801	7.05237	8.66845	9.70907	4.05157	8.17179	2.98928	5.18546	3.13236	6.51565	5.32153	7.24242	4.36195	6.64933	5.64095	7.27576	4.89774	11.0607	2.60028	5.04194	4.75963	4.25398	3.39354	6.66155	2.51098	5.1665	4.09619	7.49915	4.07116	8.47512
AT1G13040	0.716853	0.329408	0.998562	0.902033	1.35208	0.375819	1.84936	2.10543	1.86544	1.22589	0.866297	0.52766	1.72593	1.52125	1.37035	1.97785	0.831934	1.65234	2.88538	2.2888	1.53171	1.48468	3.86289	1.49897	4.38992	0.546098	1.31387	1.88726	1.98208	1.08931	1.59773	1.66379	3.01109	1.06355	5.44194	1.43122	6.28659	1.13129	1.98	1.63921	2.4555	1.39981	3.01637	0.238268	1.09681	1.73145	2.12268	1.29055	3.01547
AT1G13050	1.52217	1.77028	1.66368	0.745455	1.42349	0.527817	1.82225	2.43778	1.12071	1.09624	0.958493	1.43155	1.98758	1.81755	2.18668	2.44698	2.54475	1.9381	1.54962	2.85149	2.21469	3.06404	3.20956	1.68687	4.45502	1.4924	1.8003	1.66374	2.61369	2.61913	2.24728	1.68165	3.5311	1.17243	3.58561	1.71349	4.00081	2.31001	3.02707	1.87121	1.57563	1.03731	3.42199	1.38373	1.93574	1.21272	2.77168	1.01291	1.55097
AT1G13060	67.2526	80.356	78.5309	77.7792	67.4523	81.7611	69.4014	79.2845	62.4645	80.1255	72.0954	88.4387	78.4444	79.5961	67.6203	70.4257	79.134	85.5559	91.814	93.9479	73.2334	110.831	99.3674	134.494	82.2408	108.195	79.0329	106.67	85.5103	97.575	80.5173	111.148	77.2069	110.966	85.798	96.8308	99.0912	115.188	85.66	86.4273	87.9344	111.291	83.6854	112.453	78.1489	108.468	85.5564	97.0302	74.3501
AT1G13080	23.8165	22.9287	9.18954	13.3866	2.61677	6.66606	29.1887	9.57634	6.11298	7.75675	7.98335	9.35006	42.1992	30.5723	29.1122	14.7795	16.7537	19.3444	19.702	29.8566	7.13153	12.4474	25.985	8.99118	10.7854	3.26001	19.8293	16.956	6.48869	17.9424	4.3076	9.88951	9.60649	12.4827	16.153	8.26272	17.8481	4.53015	13.3793	26.0908	9.94979	11.8025	5.18161	4.20265	15.0633	26.7645	11.7271	13.4685	5.87597
AT1G13090	54.2927	59.6987	32.4383	40.0575	21.4209	33.5008	46.8577	29.4456	23.9326	23.781	33.5586	31.3913	49.4958	44.8245	37.3697	25.8974	28.8048	32.997	38.6724	46.8773	22.1614	36.8821	71.5727	31.7315	24.8321	13.3316	30.7298	35.2231	27.1096	28.537	30.1366	29.8909	26.9535	35.5474	31.6968	27.4003	32.4859	21.5931	35.6691	43.7887	29.5994	25.4489	23.1939	21.0907	45.5038	55.4558	35.4858	28.6723	21.9327
AT1G13100	5.36123	6.125	2.86479	3.27932	2.02644	3.17569	6.97963	1.86257	4.79358	2.84538	3.84627	2.37192	4.95746	4.10727	3.00477	2.02083	2.68405	1.39792	2.09438	1.77327	1.78632	0.782869	3.40168	0.829624	4.26245	0.299178	1.01465	1.14027	1.17086	0.544486	1.99069	0.978629	0.411568	0.625111	1.6846	0.196446	1.91508	0.268965	0.864577	1.61922	0.665872	0.515727	2.49254	0.299432	1.24916	1.65573	2.58401	1.1249	1.82777
AT1G13110	52.7028	48.1078	30.8731	39.0673	13.9968	18.7542	79.7124	26.2677	58.9912	26.1955	50.4168	30.302	59.6865	53.9035	56.5826	26.3604	68.6431	35.4941	26.0191	23.5282	18.5986	20.5597	58.8866	20.2188	83.779	5.10001	25.1243	23.4302	12.6495	19.2224	59.0182	9.94401	9.37263	16.4945	28.8158	8.15266	55.9668	5.60028	12.3854	19.7264	12.8461	8.20017	34.8721	5.07169	22.693	24.994	47.9944	14.5644	63.4251
AT1G13120	7.20154	9.31237	7.2207	7.9078	8.02182	7.3531	9.80281	9.2841	10.0222	7.88504	7.6809	5.85169	8.58399	11.6368	9.45197	8.9472	11.9141	10.1624	9.6135	9.52009	9.62828	8.62111	15.421	10.2871	14.7987	7.29061	10.8811	10.3196	9.03668	11.3931	11.2628	13.101	11.7168	8.93524	13.4275	9.85594	15.0054	7.43766	8.09728	8.6498	8.22454	6.30868	10.7461	7.19319	11.0551	10.1595	13.1342	11.081	12.0753
AT1G13160	7.42835	7.30394	8.66838	8.99041	11.5322	5.82494	13.773	11.5263	11.8298	6.7959	9.59821	5.35747	18.2471	18.5941	21.3121	20.4271	17.5932	13.4938	22.6704	24.6906	28.2181	21.9395	26.649	17.0211	28.0411	12.7276	19.1691	17.2151	23.2113	20.9045	25.3584	19.0435	18.8599	15.7755	26.3567	17.6544	30.7935	8.60221	19.6084	19.4155	12.8692	9.19289	20.465	8.43113	17.8161	16.7745	20.9979	15.8054	23.0735
AT1G13170	12.1328	11.7525	6.67506	7.51907	6.83062	7.2909	13.4057	10.7034	10.5379	6.53777	11.1539	9.036	7.76638	7.42583	7.2769	6.25518	4.00005	6.04064	11.268	10.4794	8.03731	10.6123	7.66954	6.27045	5.11344	6.86751	8.30002	4.4999	7.12271	8.32791	5.04591	4.17342	3.04138	8.15919	3.46654	3.73546	9.25609	5.01496	7.8135	4.43246	4.16839	3.77847	8.25664	4.83266	4.43248	4.1726	4.14149	3.35799	3.7521
AT1G13180	5.45443	4.66981	7.52662	5.58157	6.07605	3.52931	5.79376	5.14138	9.59526	3.83405	6.64697	3.55486	6.05066	6.73248	7.05194	3.68753	8.80982	3.46549	3.67535	2.4824	5.96709	2.0881	4.70067	2.11506	13.0614	1.60246	5.58367	2.09683	6.56446	2.07525	8.99307	2.30306	6.06115	1.89356	9.70967	1.98435	9.70152	0.598927	3.2378	1.92575	5.42662	1.78327	8.52781	0.944175	6.40383	1.82746	8.96257	1.11286	11.3093
AT1G13190	29.6685	25.5977	32.7806	30.6062	24.4114	16.8554	23.4419	37.9688	33.2837	26.1088	31.2552	14.1137	33.6883	33.6872	39.5475	32.3139	23.8288	19.0993	13.1602	12.5938	12.4415	6.77235	18.7918	12.8217	23.8633	4.06144	18.234	14.0328	13.6501	5.58799	13.354	7.71453	23.2702	5.67405	15.0701	10.2193	11.5742	2.25799	17.0551	11.356	24.9353	7.15892	20.6638	3.6478	16.1605	8.19551	12.8379	8.2755	36.4552
AT1G13195	3.78856	4.71244	11.2878	3.36044	7.55713	1.04258	5.75493	4.22678	8.10867	1.70404	4.9051	1.53681	6.09504	5.71888	12.1617	1.76818	17.0571	3.37165	14.1104	3.13051	14.2479	3.24024	13.7408	1.66207	13.121	0.491255	12.8149	2.97045	12.1871	0	14.4304	0.228335	23.0558	1.39434	18.969	1.78244	8.29439	0.865559	13.5034	2.25057	16.8067	1.51816	13.1996	0.478192	17.1717	0.884021	17.7398	0.798221	19.0801
AT1G13210	14.4706	29.5088	67.7051	60.151	124.502	19.6286	27.7511	16.7561	79.4746	17.8225	78.8155	8.7431	23.3627	22.0752	75.9944	16.4144	178.563	18.2708	20.2874	2.05036	58.0139	2.12098	19.7364	5.95528	61.7327	1.79299	43.0987	11.9052	42.673	3.35793	71.0755	2.89958	38.8596	1.78405	29.0203	4.69463	29.7265	1.35997	7.4512	1.7107	52.4323	1.21671	31.2625	1.18311	35.849	3.13519	113.942	2.34165	113.331
AT1G13220	13.1113	17.0526	9.59765	12.3519	11.2306	7.57802	12.655	12.9352	15.7269	9.63022	12.4566	4.93607	9.03089	10.4142	11.582	6.25724	5.04938	6.77492	16.878	14.1937	15.6161	7.76345	20.6133	5.97914	16.6505	4.85483	11.5712	12.4878	11.2547	8.71015	12.1502	5.57325	11.3627	6.8076	13.888	5.18251	15.0328	3.88876	13.2162	11.6108	11.3541	4.95582	12.1536	3.69027	10.6966	7.97145	9.49408	5.35302	13.0357
AT1G13245	37.9153	6.92065	17.8167	3.99116	25.3838	0.940005	57.5396	7.42587	22.9662	2.23376	49.6312	0	26.069	9.83226	31.1946	2.07874	32.147	1.49183	6.73523	0.364225	6.66214	0	52.3505	0	33.9471	0	4.76623	0.471142	3.93086	0	22.4573	3.85417	10.3583	0	40.6624	1.18067	21.7817	0	2.58633	0	25.9751	3.14273	13.5065	0	7.67554	0.705473	17.364	0	25.0453
AT1G13250	9.49414	8.99639	8.63428	3.30012	6.06998	1.27042	13.5461	6.95528	8.63197	3.44353	7.42529	0.633335	15.111	9.92703	3.33994	2.83074	1.8095	1.39306	15.6375	7.01533	3.91916	2.42682	11.2071	1.28444	2.51209	0.0782875	8.78637	0.988014	9.5603	0.994052	1.91785	0.556872	3.30966	0.817762	0.893942	0.079578	7.17162	0	7.7202	1.67504	2.52453	0.404973	3.0029	0.364623	2.80273	2.24384	2.58551	0.410967	2.23355
AT1G13260	235.524	39.0841	241.028	27.9435	262.054	9.54651	210.361	17.2478	356.98	6.89233	505.992	1.69721	190.936	30.51	339.227	7.45923	219.789	3.53114	239.551	10.4691	217.941	1.70379	15.5932	0.94905	61.2554	0.435156	306.038	10.2812	310.389	1.71044	283.086	0.662537	94.006	0.274996	44.1066	2.90338	32.4812	0.905324	131.952	4.7503	38.7393	2.79346	42.143	0	287.924	2.70176	169.308	1.66238	193.41
AT1G13270	39.4826	38.1908	53.0583	49.7879	44.1032	51.1206	45.6455	50.2117	34.1889	39.2241	53.1702	45.8345	43.4138	47.6728	47.9056	47.3829	42.2941	50.2618	53.5214	66.4156	65.269	73.9065	63.2774	72.5746	49.5076	83.5808	38.8521	47.8296	63.4405	82.3786	64.5506	79.9014	52.7031	67.1616	44.0069	72.2779	56.4383	82.5624	39.9046	56.7357	59.0904	53.4346	62.8827	102	48.8162	78.3683	50.7293	68.3427	60.952
AT1G13280	38.8969	42.9348	44.6054	48.3417	26.0645	24.8451	32.3035	44.6382	48.0438	52.9903	27.832	34.5269	82.0734	91.2231	69.8687	85.6997	38.1421	77.3053	33.4469	32.6393	36.7006	35.4281	55.6593	61.8205	49.2043	104.922	51.9222	66.6852	25.8393	44.8765	27.5291	68.6257	55.406	55.5976	16.661	62.2593	17.5002	52.8936	50.8874	50.9879	31.3034	48.0247	21.476	41.5031	44.2779	40.6683	44.5685	80.5386	59.669
AT1G13320	28.5012	29.3364	27.4833	31.1101	28.6003	31.8478	29.5721	30.9067	36.2562	31.4014	30.2497	33.4048	27.0028	35.0664	29.2254	32.4446	30.376	32.5875	33.8375	36.5971	32.1286	43.1001	36.4215	45.9215	34.508	41.5915	36.7853	40.4104	29.7482	43.9386	30.3367	40.3458	28.6094	37.0428	36.0503	35.7431	37.4247	30.5834	32.1977	36.8044	28.3643	33.6099	31.8813	33.7397	31.288	37.1893	33.2488	36.3904	35.4904
AT1G13330	1.91404	2.21885	2.69368	2.3557	4.23648	2.19308	4.55719	2.12764	2.75138	1.80595	3.49059	2.57291	1.45264	2.38651	0.56895	1.1439	1.03405	0.506341	1.6791	1.12027	2.05008	0	3.5455	0.930127	0.970381	0	2.59764	1.44192	1.65494	1.95741	0.452801	0	0.369171	1.65036	0.411542	0.812793	2.71714	0.723796	0.919267	1.36857	1.41828	0.284516	1.09978	0.782268	0	1.94073	1.09897	0.330105	1.14847
AT1G13340	3.04842	2.23522	10.0501	4.29357	10.9447	1.06013	4.28191	3.24286	7.93013	1.26303	3.74105	0.684918	3.3894	1.08523	9.7653	1.82422	48.7005	2.49461	6.60231	1.91103	11.6069	1.60928	1.19802	3.21318	16.6693	0.825433	7.70159	2.95826	9.86007	1.05557	5.50822	0.690942	7.99436	1.3248	12.4949	1.56947	5.42848	0.480412	5.78324	1.52514	8.58298	1.49882	8.47086	0.533999	6.84824	2.43259	65.0256	0.597801	6.66207
AT1G13350	26.7728	22.4695	22.7875	19.2752	17.8268	8.27361	18.1939	19.4927	20.5852	13.6942	20.8928	5.18187	19.6139	21.0799	24.9528	14.0077	16.6592	8.7024	18.0188	12.6738	17.8127	9.62295	26.0998	3.56075	28.7211	1.10734	16.6346	7.77416	19.3156	3.91917	19.8801	2.35045	18.1753	4.82845	21.7854	4.22732	19.4143	1.06821	13.394	9.68371	16.904	3.85959	23.7192	1.30104	15.2696	5.59421	18.6923	3.64075	21.3043
AT1G13360	84.9223	24.1043	38.2473	9.51936	44.8395	2.15879	156.555	11.56	58.9218	2.90857	38.4685	1.63899	130.543	17.9437	53.8652	5.71233	66.6392	6.52311	87.7942	11.7503	85.6533	1.48824	222.863	1.26408	172.857	0.750777	81.8342	12.898	65.4788	2.75301	124.11	1.08852	161.829	0.660853	220.715	6.70637	124.249	1.37464	104.056	5.19914	315.038	5.12293	133.603	1.19083	83.4618	2.44219	99.6079	0.540355	155.573
AT1G13370	0.356839	0.28328	0.466541	0.234856	0.423035	0	1.89001	1.20833	0	0	0	0	1.65333	2.00186	0.479313	0.952264	1.68876	0.438157	2.11426	0	0.844225	0	3.90672	2.90763	0.405235	0	0	0.898318	0.827188	1.89409	1.19997	0.50359	0	0	0.725759	0.710736	2.05904	0	0.610624	0.44777	0	0	2.48807	0	1.2965	1.31216	1.4752	0	0.513525
AT1G13380	19.6526	13.5948	21.0593	22.3363	28.1306	22.7127	17.5295	21.3316	16.3206	14.416	21.355	11.2489	11.7876	11.5779	18.1325	18.0051	19.507	13.198	18.865	12.8742	26.5099	19.1669	21.4274	14.6499	13.1759	10.2997	17.7869	9.9315	31.4011	18.6119	18.5432	13.6459	22.7772	11.5621	15.9581	12.3562	22.7758	6.36494	13.4669	17.5475	16.6424	10.6261	19.4265	11.5086	16.3097	17.2617	24.0163	12.5007	21.8367
AT1G13390	27.6908	29.3319	47.7849	35.1712	47.6865	21.2751	31.8727	31.842	45.6051	26.8616	47.8519	32.209	40.612	48.1404	46.2431	38.6567	57.1222	39.8154	21.8441	10.534	34.7937	18.7064	39.5001	17.621	82.1028	30.4081	42.736	26.5494	41.7656	15.7988	50.4441	27.8608	55.2746	20.365	59.9935	36.9176	45.2339	21.6465	30.4235	16.213	68.5146	33.3897	50.3807	22.3866	55.7075	17.8854	65.7431	33.0335	109.833
AT1G13410	0.717922	0.333408	0.72955	0.869546	0.96817	0.241264	0.796668	1.08962	0.800265	0.474453	0.161083	0.374037	0.447469	1.40521	1.66952	0.409922	0.363635	0.371907	0.595181	0.477911	1.05928	0.371807	1.39666	0.324836	1.36684	0.380835	0.669422	0.377468	0.918096	0.33482	0.668724	0.283033	0.676194	0.359315	0.602144	0.498665	1.26043	0.131492	0.501861	0.375838	1.38053	0.512877	1.35619	0.146717	0.903266	0.543313	1.09208	0.241199	1.27509
AT1G13440	562.806	693.354	463.366	544.707	611.798	730.419	836.642	760.536	434.444	590.92	601.954	839.99	631.785	678.904	543.636	683.448	487.58	723.819	1014.99	1157.94	692.867	1127.47	1107.23	1118.02	472.114	938.319	661.69	833.103	953.24	836.183	537.306	1077.25	526.343	1085.42	586.168	833.57	682.556	985.25	733.689	1226.66	805.648	906.999	812.753	1462.44	765.038	1368.52	688.176	880.8	493.862
AT1G13450	23.8477	25.4426	22.3877	26.3783	15.5475	11.4583	20.4425	15.1214	16.8476	11.632	18.1297	12.2217	14.4969	20.8146	20.8865	14.1267	15.4431	12.4486	10.6274	14.0865	13.2076	9.11347	22.5854	8.99735	25.1332	6.70281	13.1222	11.1717	8.59093	8.36774	12.4253	7.60015	15.1632	6.88994	17.0448	10.1819	20.1344	3.95796	12.3581	8.72057	18.9302	11.3492	16.7327	4.38754	13.1887	6.56942	14.6743	6.29265	18.7393
AT1G13460	9.48192	8.1322	7.51222	6.75953	7.32446	7.35396	9.56223	11.2996	13.2862	12.3975	8.46889	8.15262	11.3515	10.769	9.77814	7.41032	7.73759	5.58715	8.48792	6.97017	6.59934	6.73465	13.7288	7.85455	11.841	1.89263	10.6897	9.30555	6.36573	8.68267	10.942	6.79165	10.2942	5.22621	10.4663	5.07144	10.2836	2.93024	7.43719	5.71457	12.4568	2.62256	10.6661	1.14822	12.4364	6.75606	10.8183	6.26724	15.3204
AT1G13470	6.46966	5.07337	48.0669	52.4847	23.8445	18.968	34.7742	11.2405	40.8998	21.3651	14.1961	5.8631	27.2022	18.6594	13.518	8.80871	94.1122	16.7899	16.2023	7.4274	32.1719	13.2333	62.0066	18.8445	135.824	3.3243	31.6991	24.1889	37.1052	9.27461	58.2938	9.61119	7.6309	1.29105	32.8949	6.03546	93.2649	0.236327	3.30166	3.60156	22.9259	1.30946	46.3042	0.781879	20.7813	18.806	53.4146	6.07218	52.4608
AT1G13560	48.1973	44.5137	78.4888	62.4599	100.706	61.5638	60.2248	55.9028	98.1068	65.7902	113.058	72.1501	52.6033	67.9383	89.2167	64.4129	108.515	68.1767	118.004	68.3109	192.099	105.512	71.7801	91.8234	154.139	66.1681	156.972	112.461	190.018	72.6088	198.706	77.0151	174.751	73.3571	200.453	92.7192	145.732	51.814	108.234	60.3051	232.734	58.1561	180.388	58.9125	153.313	82.5888	144.401	71.5977	186.02
AT1G13570	6.40224	5.93737	3.83889	5.90922	4.19383	3.74577	5.17057	3.43856	5.97325	3.61666	4.28041	2.0382	3.68397	7.62907	6.19378	6.2938	3.93464	4.58735	6.32427	7.13197	5.00769	7.65954	6.95534	3.58155	8.01795	3.59311	6.38785	3.22369	4.49421	3.87646	4.71371	2.88264	6.17846	3.35094	6.17955	3.94238	5.1683	1.71055	4.98735	4.80477	5.13987	1.67921	5.38191	1.65507	5.28957	5.85637	3.79611	3.39397	5.58385
AT1G13580	5.1535	5.4917	6.82476	5.71738	8.62179	6.05088	6.10453	5.07469	8.11954	6.60942	6.40197	4.77043	4.98346	7.87576	8.15272	2.93201	6.50508	5.73443	6.19508	4.43168	6.76645	6.25278	6.80537	4.67091	6.47926	2.97352	6.41756	4.73558	5.43848	2.2478	8.68978	5.96388	5.32997	4.45363	6.65205	4.37363	6.45306	2.55473	4.04238	2.73962	4.93897	1.13027	5.58526	2.33056	5.78531	4.59297	10.1945	1.94501	8.96312
AT1G13630	0.707414	0.870935	0.854067	0.370838	0.483459	0.266441	0.785832	0.888027	0.882936	0.508758	0.704582	0.18804	1.69643	1.87479	1.46354	1.1493	1.28228	0.748208	1.62111	0.9792	0.938452	0.764299	3.06426	0.0923335	3.1758	0.223873	1.08751	0.0988068	1.02376	0	1.71862	0.397627	1.77468	0.731953	3.29756	0.701978	3.13139	0.205759	1.25665	0.68173	2.56629	0.240446	2.34887	0.196767	1.43028	0.496172	1.40719	0.249484	3.99228
AT1G13640	8.1848	7.47339	4.75319	4.48291	3.26683	3.57167	8.30461	3.87457	3.76235	2.15364	5.69809	3.05574	6.13353	7.09469	5.5161	2.49617	2.73005	3.7297	9.09037	10.1094	4.87886	5.87182	13.5525	3.93204	12.1061	2.60936	6.99322	7.58095	5.07475	9.91338	7.69611	5.79887	8.14143	4.10832	11.3733	4.69814	7.96232	4.44213	9.98919	11.9921	4.46094	5.30875	8.60001	2.51497	10.6233	12.3519	9.57248	7.05144	7.9132
AT1G13650	412.5	416.571	141.389	137.327	93.0448	71.7677	104.329	94.6212	50.4216	53.5358	70.0627	19.7128	144.899	113.142	63.5777	62.6611	31.6448	78.4068	51.0077	128.301	65.0169	94.6936	22.374	10.8089	14.7619	27.9326	41.3645	9.32149	55.7531	69.9501	28.7029	12.3157	14.4601	41.5154	12.3159	11.5704	27.7308	14.1448	47.0979	32.156	4.71661	7.44213	24.1273	20.5298	9.67005	22.4343	24.4229	6.62105	1.37123
AT1G13690	21.7249	21.3393	20.0621	13.4395	12.9421	14.0561	24.8854	18.649	15.2971	19.7904	21.1913	18.589	18.3925	25.2881	22.1946	15.8954	18.7884	17.6322	17.6783	13.8904	18.0869	18.4484	26.2311	11.9529	12.1414	13.5935	15.9326	21.6162	11.8662	11.7596	15.573	10.8542	17.9528	17.0467	21.3384	15.0109	21.8815	10.9843	21.6653	17.4213	19.1287	10.3552	22.9199	9.49734	23.0675	15.8067	18.8909	20.9613	22.51
AT1G13730	20.4072	18.6748	19.9709	13.5762	18.4902	14.1991	36.9252	22.3597	18.1674	20.3283	23.9123	14.0494	19.7419	19.7672	20.3287	16.5286	14.275	12.8129	46.1577	48.9178	34.7531	36.4538	38.8898	23.6706	14.43	15.5576	33.9549	25.1033	35.7901	29.8584	18.1577	17.1666	19.5715	20.6945	20.3832	14.9755	20.026	9.90057	29.0809	20.3836	13.7624	8.65786	15.3516	13.5308	21.1574	24.3717	22.5555	18.594	12.7233
AT1G13740	7.74147	4.94333	7.96383	2.51773	5.95101	1.29455	9.44788	4.51669	4.524	2.73268	5.18958	0.871689	4.6356	4.20019	5.6295	2.40746	4.17698	1.55125	4.8056	3.5024	3.80729	0.207618	7.60861	0.725343	7.40807	0.633473	2.99283	0.704427	5.52651	0	4.29169	0.628713	3.80476	0.403708	6.91843	0.551526	5.42459	0.441652	4.29664	1.80518	7.3234	2.18108	9.84818	0.493924	5.07158	1.01381	4.7363	0.401254	2.87482
AT1G13750	7.2402	6.41348	11.496	19.7457	7.59299	14.0808	13.4041	6.34408	9.50809	10.2925	7.83159	8.71011	9.25349	9.35217	7.27361	6.90866	13.3299	12.8567	17.8815	10.6494	9.22776	18.5316	16.8272	29.7505	4.84856	9.48093	10.2471	15.5095	11.0784	11.4882	6.40829	16.8846	2.58889	9.07111	6.87186	9.422	8.15041	6.80507	4.43334	6.79501	6.58331	5.84896	5.6057	7.0406	10.0437	22.6997	7.07064	4.25653	3.56134
AT1G13770	10.2057	6.78903	5.67755	8.66297	6.86894	7.08753	7.10874	8.89962	7.65577	8.04578	6.76028	7.70476	9.18504	7.41586	9.01498	6.62483	9.1689	9.39905	8.27981	7.25565	6.47963	3.86266	9.91795	3.72338	7.47631	5.85012	7.15244	6.70912	5.69997	5.55247	6.53345	4.67864	7.02872	6.84335	7.87827	5.4663	6.68834	3.44948	9.02701	7.83696	5.99683	3.84588	4.74117	3.87641	8.1065	7.21918	6.33619	5.02502	7.03081
AT1G13780	5.04055	2.38695	4.14581	2.89369	3.31034	0.9444	3.06864	3.18439	2.86973	2.06544	3.18996	0.719123	3.13779	2.89901	2.44178	2.33614	1.82017	1.4235	4.02634	2.63075	2.27405	2.48977	5.91062	0.87369	4.89638	0.314122	1.50791	2.02601	2.02196	1.50207	3.29872	0.305095	2.5563	0.399644	5.37331	0.969736	4.64788	0	3.15385	1.63039	5.00087	0.329448	3.28497	0.320828	3.11954	0.995512	3.07076	0.404219	4.87434
AT1G13790	1.92314	3.0661	5.94559	2.69356	9.95674	1.77741	2.7223	3.80954	3.45155	2.36376	6.94455	1.84475	2.21699	1.0626	1.59341	0.943318	5.11281	0.694302	3.96969	3.0303	11.7226	3.88718	2.11412	0.938076	7.91493	1.06291	5.87873	0.387784	11.0587	1.3607	12.6737	0.758975	7.40176	2.06837	7.55026	1.06298	11.8344	0.513004	3.74395	1.3383	8.51799	0.943095	10.2824	1.46533	4.22625	0.415058	9.30952	0.941431	7.25816
AT1G13800	0.657033	0.651376	1.50951	0.546022	0.950627	0.17416	1.09459	0.689013	1.59289	0.228541	1.34406	0	1.98998	0.719939	1.4573	0.534504	1.63773	0.289015	0.991965	0.525736	1.03827	0.11361	2.56699	0.120347	2.69887	0.0704861	1.39573	0.742957	1.2575	0.248165	1.50277	0	2.25065	0	2.74375	0.241823	2.67535	0	0.853381	0.458258	2.76311	0.224315	1.77978	0	1.31445	0.528588	1.99638	0.147135	2.50486
AT1G13810	2.00247	2.02578	4.29693	3.93805	3.46262	2.69429	5.81069	4.72988	3.78789	3.55515	3.73531	2.18321	8.28173	10.4741	10.1845	8.02758	9.78062	6.29092	13.9423	6.27285	8.74189	6.59666	19.9447	5.74485	17.4569	4.0158	6.34708	8.23019	11.1743	9.52353	9.72475	8.15834	15.184	5.94855	19.6392	14.724	14.9125	4.3793	11.8505	6.56738	13.046	5.80463	12.287	4.15935	11.5012	8.31648	15.7194	7.01382	19.2958
AT1G13820	75.1371	81.1172	66.2779	79.5945	80.5973	82.8559	68.7633	87.9339	78.1476	92.6273	74.5723	89.0538	66.0993	60.0578	53.981	66.8443	53.1015	79.5747	60.5969	88.8286	70.7974	79.8818	70.4434	81.7918	61.0305	106.787	69.6908	73.7721	69.1034	90.042	76.2179	95	68.12	99.7242	81.1402	105.522	82.4766	105.713	79.3941	83.9976	73.9786	94.7951	80.3369	116.925	62.5743	83.2438	63.1331	80.5117	40.2869
AT1G13860	10.0729	9.88116	10.0887	7.81928	7.64829	8.785	12.1281	7.7531	15.2578	5.23476	8.49475	8.1172	14.7767	20.6455	12.7306	10.8405	9.87923	8.93503	12.9189	10.9523	12.9331	10.8028	17.6753	11.2316	13.5338	7.3291	14.6652	8.5763	8.79205	12.2319	11.0986	10.7881	9.66536	9.63773	13.4035	8.92655	14.9157	5.89555	14.4234	6.6295	5.5023	5.66541	12.4834	4.95204	18.9577	6.73533	10.8376	7.62568	7.36999
AT1G13870	14.3666	14.5389	20.0888	12.1669	17.5222	11.9422	15.995	17.5414	21.6912	15.3827	23.7616	11.0156	21.8329	19.7783	19.0347	17.1055	25.0576	10.6023	16.0938	14.6016	22.9297	13.52	18.2823	7.94601	27.5708	7.20321	15.883	12.8831	17.2527	8.79142	33.5462	9.34636	11.3107	7.45493	32.5968	10.8871	21.2248	3.62799	14.0843	7.94431	22.8825	7.52931	22.1088	5.59419	18.3818	5.89448	21.5715	6.01045	29.9678
AT1G13880	22.1261	9.2264	31.0228	5.23054	27.205	2.84808	19.6222	5.36238	27.2903	1.87732	35.3054	1.07058	15.7093	6.02368	22.1025	2.21046	31.5797	2.94554	15.3683	2.28346	28.278	0.817218	15.4647	0.350047	29.8644	0.308657	22.5554	3.54908	24.6816	1.11145	31.3664	0.451983	23.7385	0.767754	24.2672	1.66671	20.9244	0.566849	10.5153	1.46449	32.117	3.50274	23.9788	0.316721	26.8658	1.3807	23.4122	0.801979	42.1726
AT1G13900	11.5399	9.9751	10.4979	9.45391	8.33047	5.21497	12.2517	9.08809	15.4131	8.88153	7.00497	9.5179	12.9788	12.7284	12.6182	13.5269	12.0881	12.2026	10.1262	9.56328	9.10458	6.49752	22.3043	11.5648	33.3952	4.35778	7.58492	12.6393	4.62674	5.54241	11.0682	7.5339	11.5666	9.62216	28.9219	11.7947	27.975	6.42667	13.9606	11.2268	22.2991	9.1261	26.1319	3.90118	14.0604	7.05586	10.6653	6.4807	23.3755
AT1G13910	6.04829	3.99259	3.3012	1.98531	1.45642	2.40941	5.54713	2.53984	3.90252	1.70468	3.4804	1.96464	4.41883	6.41373	2.64348	2.85016	2.8075	2.15124	2.70109	2.33827	1.33356	1.90714	7.26562	0.92158	1.73494	0.834616	3.00437	1.58147	2.12448	0.752463	2.56714	1.58145	2.3006	1.22188	2.99836	0.836632	1.84869	0.377798	2.87051	1.92799	1.17684	0.859975	0.922094	0	2.75018	1.28181	2.30287	1.57019	1.38535
AT1G13920	3.12002	3.93328	2.89694	1.83143	3.13869	4.1371	3.29188	2.1501	3.96654	3.66889	4.64897	4.76918	2.96645	2.53261	1.90208	4.44183	1.75162	4.26321	1.97156	3.2264	1.55938	2.5465	2.84788	1.7449	2.64469	3.23966	2.41133	1.82439	1.81126	1.78365	3.44546	3.32183	2.11205	3.04757	1.65424	2.53016	2.3781	2.85189	2.24324	2.95389	3.0731	3.39142	3.75456	3.90389	0.867885	1.46772	2.85321	2.44295	1.60865
AT1G13930	1480.24	1283.07	1173.15	1362.81	1166.43	1768.47	1513.43	1363.86	811.043	1352.37	1346.04	1886.75	2280.89	2704.2	2416.51	2675.37	1825.64	2440.63	1758.21	1957	1577.09	1892.62	3143.66	2925.24	1400.48	2575.01	1766.94	2609.86	1677.8	2018.62	2300.37	3328.08	1656.73	3620.51	2550.6	4266.76	1790.01	2312.44	2007.91	2414.29	1613.94	2435.49	1822.45	3560.59	2794.94	3396.02	2132.84	3486.68	2080.72
AT1G13940	9.06	5.024	3.65587	1.78264	2.19504	0.720982	9.98302	2.74191	5.16515	1.04841	2.02663	0.436768	9.24916	4.78911	6.92645	1.6648	2.38331	0.912567	4.20086	1.64101	1.25861	0.264534	9.61708	0.301666	7.44736	0.0451881	3.42905	1.26563	1.06237	0.326618	3.03674	0.382891	1.75697	0.0562658	4.96818	0.677703	6.77917	0.0605473	4.39398	0.738091	2.15619	0.463672	4.84034	0	2.6508	0.250899	2.46783	0.228914	3.34584
AT1G13950	12.5621	16.3846	12.2243	17.0216	12.5293	15.9426	17.9525	15.5206	14.4414	15.8274	19.6061	18.0638	16.9772	22.6782	15.3663	17.3308	22.6875	22.8484	36.8416	33.3434	29.2802	38.6031	33.1052	43.3417	27.4153	34.8167	23.8561	45.6949	28.5479	39.1562	23.7748	39.0195	21.884	28.1421	31.6644	32.0511	37.9667	31.1321	18.7435	14.9305	11.568	21.4401	21.1585	25.1991	34.105	31.0386	26.5187	25.4538	17.0791
AT1G13960	11.1881	7.75224	17.6713	10.8686	11.7499	6.25841	13.5576	11.9796	22.3697	9.78859	11.4532	6.60542	13.2828	15.2951	15.4627	10.4352	18.497	10.5543	10.2136	4.6173	11.4186	6.24254	17.3846	3.74646	37.5164	1.06293	12.9977	8.33219	8.97927	5.02587	17.3386	2.29536	12.9067	1.41787	28.2969	2.95753	22.7203	0.380911	8.29972	3.60439	22.4442	5.20799	26.7438	0.707121	9.48686	4.55261	13.6364	3.32213	26.0697
AT1G13970	1.01032	0.655869	1.687	0.781859	0.433424	0.363331	0.72941	1.02279	0.841607	0.436956	0.58001	0.947882	1.80081	3.1164	1.94675	1.84574	2.71052	1.62563	1.43167	0.375774	0.930672	0.186057	0.669909	0.96069	0.983023	0	1.31847	2.55513	0.224311	0	1.51637	0.771637	3.23541	0.893293	1.95085	1.16802	1.74294	0.243623	2.04247	0.566887	1.26944	0.479774	0.501285	0.399624	3.73538	1.64394	2.60364	2.01933	4.92188
AT1G13980	13.1753	11.1525	7.49341	10.3539	6.99488	6.35547	9.5404	6.53428	10.8072	6.29381	9.20986	4.8229	8.23267	7.79022	9.33674	6.28088	9.03733	6.8212	9.32407	7.75369	6.5553	7.92356	11.0409	4.07816	11.4705	2.44869	8.79949	5.38141	6.89689	6.0819	7.42317	3.762	5.75598	4.13542	8.28291	3.71481	11.5089	1.08682	6.33512	4.70681	6.67862	2.17673	9.85333	2.32472	7.00281	6.69868	6.95447	4.35524	10.3679
AT1G13990	41.8732	28.2226	62.5031	66.5718	18.4299	36.0088	36.4891	27.0647	31.3418	47.977	36.8518	64.6809	59.0055	69.0194	90.3911	88.4717	97.7642	96.2699	43.6057	27.8433	37.2453	24.5315	146.632	137.576	122.591	53.4399	59.0219	143.159	27.4168	35.6934	46.676	110.119	104.818	56.2351	170.89	135.99	74.3023	57.8979	51.3895	78.2916	131.359	170.598	65.1461	43.0639	107.169	84.3113	105.699	119.94	165.844
AT1G14000	46.299	46.6933	72.9832	63.4213	60.0839	54.554	51.8251	51.8777	82.4759	61.4504	66.7388	55.1725	46.6789	51.2095	53.0619	42.8247	73.7093	55.9349	61.5941	53.1083	67.7421	63.4655	65.6012	76.2388	105.039	57.3574	67.1883	76.9811	57.0914	54.2948	70.8069	50.0185	55.7786	42.5628	88.529	49.9234	71.968	31.1925	51.367	41.794	79.6521	52.3024	85.926	35.3525	56.4502	56.676	58.658	44.0408	91.2624
AT1G14010	24.3461	26.228	55.5525	42.3738	30.5313	30.4898	27.3988	29.6482	38.1216	26.9259	36.3541	30.1243	26.231	24.6364	27.6708	25.0757	38.7125	33.6821	58.8191	57.6386	54.424	57.2422	94.3388	130.414	160.961	46.5493	83.2042	93.207	65.333	67.0991	89.8737	102.028	111.045	58.2063	99.9411	60.7763	111.873	70.6731	50.6243	66.3932	110.9	95.6787	66.8894	36.0939	95.34	58.5119	104.509	76.0497	105.016
AT1G14020	6.86287	6.24287	6.63095	7.03079	6.24832	5.28641	8.42445	6.37663	9.15209	6.29084	6.94424	3.94096	8.65061	8.99979	8.37061	6.2083	6.72026	6.07236	9.87826	7.21189	6.88423	7.99482	8.50124	7.07786	14.1125	4.57156	7.25753	4.54202	7.46222	8.64926	8.42892	6.5027	11.1261	4.64244	11.3502	3.85103	15.5963	3.2183	10.1429	4.34852	11.0225	4.34568	11.2745	1.74326	10.1235	6.99275	7.48145	3.19204	8.05714
AT1G14030	47.9439	53.7147	32.5147	42.7274	42.1735	47.573	41.0043	40.6531	35.0006	40.5243	35.6546	37.6447	38.6935	34.0578	29.6869	30.098	20.71	28.0737	32.0543	37.0426	26.102	38.4988	23.8166	23.3269	11.8356	32.7501	20.0603	19.1226	30.8626	35.8097	20.0502	29.418	13.5438	32.7592	11.2309	27.472	15.6344	30.8868	22.5616	34.2312	18.1205	20.8426	20.8193	47.9969	17.3478	32.1795	16.9193	31.1852	13.0239
AT1G14040	0.698769	0.50759	1.16258	1.03171	1.03875	0.647273	0.463171	0.542763	0.593144	0.61097	0.83386	0.223139	0.623441	1.21484	1.14515	0.653337	0.93891	1.62176	0.688648	0.782324	0.962352	0.551406	0.557107	0.849715	1.19213	0.618404	0.324975	0.80178	0.537977	1.41554	0.967205	0.482236	0.792325	0.497575	1.23447	0.851385	2.26798	0.608505	0.393175	0.572452	0.390823	0.292674	1.83662	0.850077	0.726586	1.25807	0.866124	0.493905	1.3981
AT1G14060	5.15085	4.30277	12.1352	4.54993	4.31416	3.44757	7.72208	11.8389	8.74673	5.10056	7.27268	2.23321	23.7901	26.2492	25.3638	23.4011	16.2323	9.2007	17.268	18.393	22.4112	16.5589	28.7746	13.1064	42.671	9.35446	14.5709	12.2479	22.6824	17.5893	33.9238	12.2896	19.0371	10.9318	32.825	15.7107	50.1809	6.57662	20.2056	9.31613	29.0861	7.39668	29.2109	7.22452	15.8142	6.95964	26.1181	11.7972	48.3757
[truncated: 16,292 more rows]
[truncated: 21 more columns]

## Sheet: Sheet4
Supplementary Table 4. Differential expression testing in mock and cordycepin-treated samples during high light stress and recovery
[truncated: 26,162 more rows]

## Sheet: Sheet5
Supplementary Table 5. mRNA half-lives determined using log-linear regression (p < 0.05) for genes in Arabidopsis under unstressed conditions
[truncated: 6,712 more rows]

[truncated: 7 more sheets: Sheet6, Sheet7, Sheet8, Sheet9, Sheet10, Sheet11, Sheet12]
